# Supplementary material for: Quantitative trait loci associated with different polar metabolites in perennial ryegrass - providing scope for breeding towards increasing certain polar metabolites
Source: BMC Genet. 2017 Oct 10;18:84. doi: 10.1186/s12863-017-0552-0 (PMC5634963; doi:10.1186/s12863-017-0552-0)
Supplement: Supplementary file 2 — Phenotypic metabolite data and genotypic data used for genetic map construction in .csv file in R/qtl format. (CSV 895 kb) [file 12863_2017_552_MOESM2_ESM.csv]

id	lg_Leucine	lg_Glycerol	lg_isoleucine	lg_proline	lg_glycine	lg_dihydroxyprop	lg_serine	lg_threonine	lg_Malic_acid	lg_aspartic_acid	lg_aminobutyric_ac	lg_Threonic_Acid	lg_Glutamic_acid	lg_Putrescine	lg_citric_acid	lg_Shikimic_Acid	lg_Galactose	lg_lysine	lg_tyrosine	lg_inositol	lg_G_G_glycerol	lg_sucrose	lg_Chlorogen_acid	lg_Fructose	lg_Glucose	s964r0018432_114498	D561168	D561693	D562041	s893r0038731_60419	D555068	s16737r0011889_11077	s4886r0034747_72988	s1059r0009188_112933	D562365	s44r0001308_193942	s9393r0036677_39641	s1172r0022502_25288	s7540r0023568_48556	s1938r0031963_86275	s250r0030177_130046	D562482	s9017r0010550_26810	D556451	s7641r0036653_29654	s12265r0028712_12359	s6025r0033132_45387	s52r0019422_263108	s631r0045339_90460
																										1	1	1	1	1	1	1	1	1	1	1	1	1	1	1	1	1	1	1	1	1	1	1	1
																										0	2.27	2.27	2.27	4.55	6.21	7.869	9.59	9.933	10.62	11.314	13.801	14.487	15.523	17.311	17.662	17.83	18.005	18.18	18.352	19.045	19.737	20.142	22.286
2	-5.396736979	-4.142209071	-5.88618909	-5.034270758	-4.20131376	-4.620636019	-3.880783634	-5.390282373	-4.486384159	-4.995085836	-3.037519873	-5.510138327	-5.063688737	-4.302575152	-4.923990638	-5.983523599	-7.219157134	-8.998811908	-6.189251146	-3.668236064	-5.35765109	1.514279082	-8.866736186	-1.881510057	-1.780791554	h	c	c	d	h	d	h	h	h	d	h	h	h	h	h	h	c	h	d	h	h	h	h	h
3	-6.007422315	-4.757984057	-5.400089974	-6.052054	-4.216126591	-5.558126471	-3.219494069	-4.863655808	-3.542516243	-4.340819468	-2.682767934	-5.91112329	-5.307065844	-8.127727054	-5.511979306	-6.356890367	-8.779034597	-8.867154286	-4.88790856	-4.064610407	-6.062010783	0.293215831	-9.64761286	-3.145584521	-3.093026778	h	c	c	d	b	b	b	b	b	b	b	b	b	b	b	b	c	b	b	b	b	b	b	b
4	-5.78608968	-4.449633762	-5.722866926	-5.89733653	-4.719453444	-5.375093483	-4.166706319	-6.793367007	-4.144628491	-5.078967694	-4.173895421	-6.334020743	-5.723927737	-6.218827447	-6.417303491	-6.236344455	-6.421419958	-7.077287683	-6.462685145	-3.67972294	-5.112019823	0.991233113	-10.15183766	-1.819337766	-1.845052292	h	c	c	d	h	d	h	h	h	d	h	h	h	h	h	h	c	h	d	h	h	h	h	h
5	-5.157998451	-3.486902533	-5.77707992	-5.36300792	-4.693504316	-5.054149624	-3.242296275	-5.161933288	-4.380659188	-4.055298582	-2.861332993	-5.686568652	-5.141772212	-5.791668997	-5.072368408	-5.75485941	-7.297686786	-8.689044129	-5.543046009	-3.642149051	-3.872574941	0.938493149	-10.22171255	-1.843380155	-1.565629561	h	c	c	d	h	d	h	h	h	d	h	h	h	h	h	h	c	h	d	h	h	h	h	h
7	-5.747535871	-3.84010385	-5.809204133	-5.702087375	-5.487559683	-5.609848321	-4.783346811	-6.259029603	NA	NA	-4.540405295	-6.430630401	na	-5.034190116	na	-6.308573057	-6.211837401	-10.7173303	-6.158303004	-3.578425921	-3.806755375	1.01275335	-5.716393852	-0.757213457	-0.60488596	h	c	c	d	h	d	a	a	a	d	a	a	a	a	a	a	a	a	d	a	a	a	a	a
8	-5.137646885	-3.888700177	-4.800449776	-6.463715375	-4.322872927	-4.140272898	-2.675140802	-4.358421913	-4.243558397	-4.334577232	-2.543196507	-4.291094296	-4.132317393	-8.363645082	-4.329708012	-5.284011474	-9.483145398	-10.26569204	-5.556332236	-3.369700184	-4.272978363	1.255699831	-12.00093873	-3.331821852	-2.351827547	b	c	c	b	b	d	h	a	a	d	a	a	a	a	a	a	a	a	d	a	a	a	a	a
12	-5.698576385	-3.711667621	-6.38035529	-5.873096107	-4.711632068	-4.149788838	-3.707424122	-5.705119535	-4.153585377	-5.11104856	-2.852099023	-5.931571691	-4.092891475	-6.452123835	-3.645087399	-5.527502029	-6.23585078	-9.133662487	-7.164080132	-3.597549758	-3.380754789	0.938837887	-8.18024483	-1.474877642	-0.965618884	a	-	a	d	-	d	h	h	h	d	h	h	h	h	h	h	c	h	d	h	h	h	h	h
13	-5.30176266	-3.46452022	-5.63006769	-4.335332128	-4.644158104	-4.685465631	-4.079622587	-5.375555661	-3.664002676	-4.798662778	-5.233400955	-4.892323089	-4.364487669	-5.221079038	-6.150624916	-5.690263455	-6.837974292	-9.468549487	-5.706449645	-3.211430054	-5.629831024	1.885962122	-8.366100682	-2.460086528	-1.690053559	h	c	c	d	h	d	h	h	h	d	h	h	h	h	h	h	c	h	d	h	h	h	h	h
14	-4.986157732	-4.841370115	-5.521939952	-5.506999944	-4.939649453	-5.487698385	-4.34220434	-5.809049965	-5.380022221	-5.805549688	-4.134270617	-6.256216773	-5.557641127	-5.817635009	-5.320045827	-7.226042692	-7.796460815	-9.108107234	-5.655968229	-3.823005373	-5.819122093	1.444513876	-8.838403253	-2.776241656	-1.904016348	h	-	c	d	h	d	h	h	h	d	h	h	h	h	h	h	c	h	d	h	h	h	h	h
15	-5.058103377	-3.889553166	-5.167212677	-5.414843358	-5.18677255	-4.833456633	-4.49101957	-6.088936476	-4.226459195	-5.127164734	-2.823182292	-4.883904312	-6.386761658	-5.378116809	-4.285300063	-5.800671992	-7.204972302	-9.95190447	-6.158182984	-3.821979607	-5.970105361	1.624721138	-4.609656036	-1.166933246	-0.362047391	h	c	c	d	h	d	h	h	h	-	h	h	b	h	h	h	c	h	-	h	h	h	h	-
16	-5.249584926	-3.934890368	-4.324541522	-5.196611033	-3.789645701	-3.711845883	-2.939347012	-4.598417384	-3.621686196	-5.198369922	-2.362420844	-4.035505033	-3.640196546	-9.102897402	-3.489214556	-5.035917498	-6.265079419	-14.95374099	-6.493178041	-2.656957492	-4.384155872	1.907120226	-5.37917103	-2.105964956	-1.65581201	a	a	a	d	a	d	a	a	a	d	h	h	h	h	h	h	c	h	d	h	h	h	h	h
17	-5.227734633	-4.062851534	-5.585691658	-5.357333608	-4.66209711	-4.663103135	-3.247973613	-4.970491714	-3.686374708	-4.760534736	-2.551463446	-4.75378872	-5.871912788	-5.585789367	-4.389064348	-6.980636776	-6.638728646	-7.642070605	-6.402170359	-3.306344875	-4.743652668	1.516168962	-11.40099213	-1.610804087	-1.420300439	h	c	c	d	h	d	h	h	h	d	h	h	h	h	h	h	c	h	d	h	h	h	h	h
18	-5.637356941	-3.75108895	-6.235960306	-6.147430765	-4.50351753	-4.543623409	-3.507602615	-5.858350704	-4.148689724	-5.286248948	-2.64988923	-5.465591142	-4.992932907	-5.448628206	-5.051757378	-6.382647926	-5.464844238	-8.981340949	-6.797664117	-3.269971706	-3.755654739	1.413807992	-7.671345795	-2.241662073	-1.443259227	h	a	c	d	h	d	h	h	h	d	h	h	h	h	h	h	c	h	d	h	h	h	h	h
19	-6.770998126	-4.281336067	-7.161647629	-7.549821568	-5.143416759	-5.854682594	-4.57246442	-6.089800613	na	na	-4.557641316	-5.543846333	na	-5.687199014	na	-6.994394342	-7.295459666	-6.258303364	-7.310390802	-4.329634788	-5.65159014	1.518719299	-3.512319744	-2.258599557	-2.095000713	b	c	c	b	b	b	b	b	b	b	b	b	b	b	b	b	c	b	b	b	b	b	b	b
22	-5.278842929	-4.523535667	-5.189408019	-6.139712407	-4.314404206	-4.475964471	-3.817348083	-5.628748011	-4.725881748	-8.41219927	-3.369550618	-5.188655096	-5.611321964	-5.66728982	-7.534062338	-5.08597003	-5.860607033	-8.768652521	-7.068475083	-3.42742981	-5.104280055	1.37023968	-9.723330327	-1.714960907	-1.257529229	a	a	a	d	a	d	h	h	h	d	h	h	h	h	h	h	c	h	d	h	h	h	h	h
23	-5.295709559	-4.292989761	-5.664686914	-5.334609621	-5.29477674	-4.827678047	-3.978689561	-5.775168508	-4.196551108	-5.463852098	-3.583391423	-5.61102734	-5.214175668	-4.570795326	-5.379518916	-4.861257993	-6.376180653	-8.862207616	-6.503958764	-3.734072061	-5.373900026	1.69982536	-7.733350647	-1.901196376	-1.144996357	b	c	c	b	b	-	b	b	b	b	b	b	b	b	b	b	c	b	b	b	b	b	b	b
27	-5.045642022	-4.596839427	-5.295986576	-4.257921458	-4.19286802	-5.64441258	-3.957872781	-4.715170198	-3.710777516	-4.71470261	-2.912489594	-5.082364473	-4.620018985	-5.190844085	-4.40507927	-5.987395331	-6.493485001	-11.22384971	-6.225330143	-2.877444651	-4.391747888	1.673966917	-8.67411379	-2.0444985	-1.503594693	h	c	c	d	h	d	h	h	h	d	h	h	h	h	h	h	c	h	d	h	h	-	h	h
29	-5.287303653	-4.020792992	-7.551023825	-5.624802453	-4.535218382	-5.547505064	-3.798240342	-5.974440533	-5.566828118	-5.173680281	-3.445796491	-5.61125539	-4.90856895	-6.466237368	-5.230758706	-4.700842167	-5.641597128	-6.183153733	-6.85283394	-3.51595279	-4.093881882	1.396153857	-5.812531734	-1.792063407	-1.936473393	h	c	c	d	h	d	h	h	h	d	h	h	h	h	h	h	c	h	d	h	h	h	h	h
32	-5.471642281	-4.711650445	-9.870973886	-5.221557078	-4.888349265	-4.112195863	-3.592575319	-4.914013854	-4.920122566	-5.564987984	-3.222021524	-5.622122176	-6.179897674	-6.099064143	-4.983512854	-5.945917723	-6.585339093	-6.427896031	-5.684165723	-3.760515927	-3.987638185	1.24337777	-18.5480874	-2.359963215	-2.044306438	b	c	c	b	h	d	h	h	h	d	h	h	h	h	h	h	c	h	d	h	h	h	h	h
33	-5.580155986	-4.514894382	-6.112793206	-6.020686961	-4.536225145	-4.741961837	-3.831675438	-5.367598292	na	na	-3.057835607	-4.54351653	na	-5.331686698	na	-7.219189948	-6.899882263	-7.186700958	-7.351932072	-2.770822151	-5.516223882	1.086788094	-14.72743814	-2.156045924	-1.767249472	h	c	c	d	a	d	a	a	a	d	a	a	a	a	a	a	a	a	d	a	a	a	a	a
34	-5.184067194	-3.562954846	-5.148080442	-4.50211529	-5.420096671	-5.540042653	-4.042063625	-5.655386451	-3.647231584	-5.252614901	-3.160919907	-6.140157467	-4.584661886	-4.149294905	-5.486187387	-6.98900278	-6.148147704	-8.105762534	-5.995744064	-3.432381988	-5.093868894	1.428757096	-9.277471159	-1.153725957	-0.833519858	b	c	c	b	b	d	h	h	h	d	h	h	h	h	h	h	c	h	d	h	h	h	h	h
35	-5.287566035	-4.144460323	-5.671704611	-5.062921986	-5.006569204	-4.152588622	-3.888539842	-5.182025225	-3.593602603	-5.505237399	-3.190934022	-5.155007218	-4.297405125	-5.734686249	-3.980594129	-6.217378258	-6.729550519	-7.989925626	-6.417037701	-3.626085748	-4.168331736	1.516189809	-10.86976146	-1.99876078	-1.424529985	a	a	a	d	a	d	a	a	a	d	a	a	a	a	a	a	a	a	d	a	a	a	a	a
36	-5.089696372	-5.187457604	-5.402132314	-5.560234281	-4.667048426	-5.164516714	-3.400303576	-4.86736859	-3.33966689	-4.361629244	-2.468482397	-5.66639123	-4.040807757	-6.869517029	-2.837414237	-6.224334471	-6.566481056	-9.143046003	-5.599349012	-3.682442714	-5.93568871	0.916202244	-6.682630285	-1.72585499	-1.482764919	h	c	c	d	h	d	h	h	h	d	h	h	h	h	h	h	c	h	d	h	h	h	h	h
39	-6.102684946	-4.017382213	-6.193390625	-5.752077989	-4.633337966	-4.276864457	-3.768807481	-5.402849261	na	na	-3.226032522	-5.020922744	na	-5.66139179	na	-5.448758478	-6.204897135	-9.794346268	-6.411384895	-3.039571531	-5.062582008	1.838967537	-11.70198102	-2.349833086	-1.740069451	h	c	c	d	h	d	h	h	h	d	h	h	h	h	h	h	c	h	-	h	h	h	h	-
43	-5.156108383	-4.129446927	-5.799098451	-5.658918145	-4.895868147	-4.958557737	-3.547536894	-5.379716453	-3.30537239	-4.175950381	-3.135166728	-5.141213586	-4.400055127	-5.367757618	-4.072808273	-6.677464389	-5.920686334	-10.29519285	-8.047934568	-3.59281066	-4.505898243	1.52499469	-10.66464008	-2.099626718	-1.598536683	b	c	c	b	b	b	b	b	b	b	b	b	b	b	b	b	c	b	b	b	b	b	b	b
47	-5.310890899	-3.910326376	-5.952030531	-6.084263843	-5.262931556	-4.703198195	-3.885811019	-5.413061743	-4.011367336	-4.923404262	-3.003713233	-5.47002995	-4.942453528	-6.886584587	-4.804781855	-5.586023426	-8.432556107	-8.647597948	-6.145705845	-4.178930126	-4.748445838	1.104313512	-8.408400554	-2.164570746	-2.303434069	b	c	c	d	b	d	b	b	b	d	b	b	b	b	h	h	c	h	b	h	h	h	h	h
50	-5.332239456	-3.731855309	-5.805602328	-5.503123407	-4.559440021	-4.360848899	-3.569787357	-5.636077277	-3.640569535	-4.699462568	-2.811506671	-4.981250643	-4.58843102	-5.255996141	-3.909899425	-7.095042622	-6.750246074	-9.744537183	-6.350117888	-3.140226286	-3.829012615	1.943029308	-8.828492464	-1.690258024	-1.224783353	h	c	c	d	h	d	h	a	a	d	a	a	a	a	a	a	a	a	d	a	a	a	a	a
52	-5.684803626	-4.50401246	-6.150737531	-4.189419374	-4.61447946	-4.546774994	-3.065081193	-4.701890258	-3.733229984	-4.408777746	-2.930380657	-4.824014573	-4.818334797	-5.289354535	-4.424784808	-5.596595751	-7.275120529	-8.677281519	-7.296783323	-3.622108942	-5.450182397	2.043417157	-6.901338201	-2.589218531	-1.997548595	b	c	c	b	h	d	h	h	h	d	h	h	h	h	h	h	c	h	d	h	h	h	h	h
54	-5.461635414	-4.389189226	-5.548511258	-5.500926623	-4.788333857	-4.843184065	-3.414294711	-5.399653598	-3.413074412	-4.157639176	-2.71987214	-5.068691056	-4.43012103	-5.764626203	-3.323612486	-5.647984958	-7.923702711	-8.202605487	-6.675052642	-3.864729706	-5.470393924	1.616138822	-7.324928764	-2.393518995	-2.124185231	b	c	c	b	b	b	b	b	b	b	b	b	b	b	b	b	c	b	b	b	b	b	b	b
55	-5.199008369	-3.762953602	-5.652161875	-5.177720656	-4.625932409	-4.281069363	-3.783523483	-5.976272865	-4.130835742	-5.492550862	-3.061899459	-5.316345506	-4.921921192	-5.324579889	-4.235088918	-6.205362923	-7.027498772	-9.047346555	-6.228555735	-3.195320615	-4.042265149	1.759850586	-7.186925006	-1.604999491	-1.066309199	h	c	c	d	h	d	h	h	h	d	h	h	h	h	h	h	c	h	d	h	h	h	h	h
56	-5.415215199	-3.892295722	-5.831378918	-4.713173194	-4.05430905	-4.085428259	-3.425097314	-4.994375242	na	na	-2.03745735	na	na	-6.372963873	na	-5.506324908	-6.671589523	-7.037831772	-5.851387038	-3.105953141	-3.829191124	1.520932242	-6.453411091	-1.293089043	-0.943335862	a	c	a	d	a	d	a	a	a	d	a	a	a	a	a	a	a	a	d	a	a	a	a	a
60	-5.578271715	-3.669357729	-5.514242072	-6.088421078	-4.897105814	-4.406965045	-3.692226517	-5.725544153	-3.791475414	-4.970904379	-3.000209978	-5.052219573	-4.597768344	-6.035088108	-3.590748021	-5.077542529	-6.766197896	-8.20519588	-7.096422479	-3.101159952	-3.404063239	1.532341238	-7.047575155	-1.534337718	-1.139469627	b	c	c	b	b	b	h	h	h	d	h	h	h	h	h	h	c	h	d	h	h	h	h	h
61	-5.543036416	-4.250694742	-5.815126371	-5.941999054	-5.222080527	-4.90276273	-4.215218228	-5.805131408	-4.410205373	-4.733646188	-2.874644399	-5.130362212	-4.601337753	-5.583051534	-4.632729153	-5.791409131	-6.985767867	-8.871581295	-6.56483766	-3.220145164	-4.969707206	1.622121777	-8.04191697	-1.843527779	-1.43975858	b	c	c	b	b	b	b	b	b	b	b	b	b	b	b	b	c	b	b	b	-	b	-	h
66	-5.0905644	-4.231503284	-5.255664417	-4.999186107	-4.281694412	-4.369474225	-3.683270531	-5.754216103	-3.925194339	-4.90209792	-2.964246999	-5.300637619	-4.938475746	-5.733856309	-4.081230858	-8.933322442	-7.399729814	-8.767896391	-5.615629001	-3.443252331	-5.451345476	1.741028423	-9.743473202	-2.006742093	-1.638361774	a	a	a	d	a	d	a	a	a	d	a	a	-	a	a	a	a	a	d	a	a	-	a	a
71	-7.846747628	-4.13989771	-6.838490216	-5.102856537	-4.514515032	-5.231495281	-4.139498958	-5.51449193	na	na	-3.382433625	-5.061310445	na	-4.889034042	na	-6.392088471	-6.404585856	-5.355571467	-7.635079427	-3.1117208	-4.33460783	2.127259203	-11.70198102	-1.443163506	-0.678155871	b	c	c	b	b	b	b	b	b	b	b	b	b	b	b	b	c	b	b	b	b	b	-	b
77	-5.627572211	-4.107272986	-5.742197069	-4.80759256	-4.753276703	-4.736265426	-3.515353653	-5.614536348	-3.868133524	-4.743810119	-2.880861257	-5.156815508	-4.505250267	-5.478475898	-4.02376939	-8.50138573	-7.864162323	-8.577288584	-6.668011934	-2.902319286	-4.477320964	2.118807864	-7.754579666	-2.206186661	-1.656406867	b	-	c	b	-	b	b	b	b	b	b	b	b	b	b	b	c	b	b	b	-	-	-	b
79	-4.980255422	-3.703622624	-5.390467001	-5.757648255	-4.230953151	-4.428179296	-3.163692148	-5.479468095	-3.912868712	-4.019695896	-2.868913775	-5.173583631	-4.890543728	-5.677491987	-4.662358626	-6.761116473	-6.215788728	-10.00861305	-6.610006351	-3.261236658	-4.523996907	1.775279345	-8.104573356	-1.932673805	-1.452684467	b	c	c	b	b	b	b	b	b	d	h	h	h	h	h	h	-	h	d	h	h	h	h	-
80	-5.051571666	-4.065998861	-5.030867129	-5.040582802	-4.266693685	-4.875310411	-3.852479395	-5.771807779	-3.785227879	na	-3.090087936	na	-4.22061924	-5.949980769	na	-7.412624475	-7.744652708	-14.9591877	-4.670780643	-3.802876245	-5.836250395	1.618526478	-9.756909346	-2.189329549	-1.516784312	a	a	a	d	a	d	a	a	a	d	a	h	h	h	h	h	-	h	d	h	h	h	h	b
85	-5.33644903	-3.791596403	-5.589837956	-4.57068275	-4.504149411	-5.170321287	-3.561551217	-4.687244699	-3.989680979	-4.719790646	-2.25743017	-5.038120384	-4.669781201	-5.590299612	-4.199555585	-6.119932384	-5.700310088	-10.50671379	-6.222069207	-3.058309966	-3.794900585	1.052209179	-7.920294584	-1.602311526	-1.387395622	h	c	c	d	h	d	h	h	h	d	h	h	h	h	b	b	c	b	b	b	b	b	b	b
92	-5.541461323	-4.521178869	-5.853306106	-6.324441426	-4.666051509	-4.144467254	-3.836956941	-5.852490506	-4.254445859	-4.969475562	-3.184621816	-4.46585979	-4.699131116	-5.2289313	-5.743124105	-6.754101765	-7.330278803	-9.320512628	-6.963021332	-3.021703467	-5.272024618	1.666829764	-9.92555148	-2.221210993	-1.96678195	a	c	a	-	a	d	a	a	a	d	a	a	a	a	a	a	a	a	d	a	a	a	-	a
96	-5.218675941	-3.890769016	-7.737319606	-6.254879552	-4.178854552	-4.410036777	-3.055198789	-4.771070391	-7.35200138	-5.239981722	-2.75197558	-5.415958855	-5.28785005	-5.275706469	-6.578267794	-7.123215835	-6.262695	-5.675191394	-6.419592341	-3.208880342	-3.682227542	1.86402192	-6.96576347	-1.786953608	-1.558808804	b	c	c	b	b	b	b	b	b	b	b	b	b	b	b	b	c	b	b	b	-	b	b	b
98	-7.038187116	-4.186718333	-5.890506184	-3.112220159	-5.324270754	-5.551446972	-4.528775582	-5.95687815	-6.132676964	-5.846148	-3.524225458	-5.856311527	-5.752014279	-4.480450798	-7.310820775	-5.502275902	-5.59502114	-9.022040659	-6.97084224	-3.427938593	-4.97443507	1.686039521	-9.412107898	-1.443445867	-0.835788523	h	c	c	d	h	d	h	h	h	d	h	h	h	h	h	h	c	h	d	h	h	h	h	h
101	-4.701986115	-3.338280612	-5.224899266	-6.060425775	-4.559832352	-5.220937883	-4.842755062	-5.669142434	-5.285183224	-6.405542756	-4.40125893	-6.535203884	-5.611018654	-5.676613547	-6.032002905	-4.488032391	-6.356165913	-2.852149719	-5.20208888	-3.703022902	-3.470907035	0.722179859	-14.99869112	-1.581551757	-1.170009045	h	c	-	-	h	d	h	h	h	d	h	b	b	b	b	b	c	b	d	b	b	b	b	b
102	-5.635356553	-3.884504661	-5.491457026	-4.915804094	-4.21791602	-4.356673781	-3.461398388	-5.154309002	-4.203334221	-4.920647535	-2.656209048	-4.927344569	-4.758413681	-6.18068824	-4.217973729	-6.431376197	-6.179647394	-9.189035702	-6.298150937	-3.257156252	-4.403029509	0.836741636	-12.9056519	-1.961464532	-1.672418798	a	a	a	d	a	d	a	a	a	d	a	a	a	-	a	a	a	a	d	a	a	a	a	a
103	-4.887584026	-3.673836219	-5.371825629	-4.311997658	-4.219568519	-4.615619239	-3.580785242	-5.213105957	-4.127495403	-4.615732375	-2.94409708	-5.356555888	-4.557950936	-6.298737515	-4.029351414	-6.20624326	-5.990092163	-11.21945064	-6.306221339	-2.851525849	-3.821726767	1.788517461	-7.189003017	-1.744573023	-1.371818766	h	c	c	d	h	-	h	h	b	b	b	b	b	b	b	b	c	b	b	b	b	b	b	b
109	-5.183814362	-4.548798204	-5.750610996	-5.273235478	-4.966193047	-5.544575094	-4.204033483	-5.592271848	-5.095293372	-6.04448748	-3.514625577	-5.896210737	-5.625616157	-5.626103367	-5.157756112	-6.697183455	-6.640593611	-8.811338326	-5.726825137	-4.347279198	-5.468748585	0.907399143	-9.097811683	-1.886855913	-1.455534891	h	c	c	d	h	d	h	h	h	d	h	h	h	h	h	h	c	h	d	h	h	h	h	h
110	-5.577230747	-3.700015554	-5.906624635	-6.309923114	-4.974853677	-4.317430843	-3.794446216	-5.254338416	-3.506535608	-4.928745599	-3.079050682	-4.894159341	-4.725406524	-6.855491759	-3.930427244	-4.631170196	-6.505479907	-9.690605116	-7.171974006	-3.029910468	-3.651071019	2.081942477	-8.327614086	-1.737488739	-1.429466136	h	c	c	d	h	d	h	h	h	d	h	b	b	b	b	b	c	b	b	b	b	b	b	b
111	-5.814808314	-3.92528413	-6.074161226	-4.475797718	-4.416071148	-4.161448771	-3.22883088	-5.542549061	-3.392571099	-4.755031839	-2.943976785	-4.819005468	-3.879085872	-5.598769199	-4.994023911	-5.41523854	-5.931827237	-7.936063919	-6.316555733	-3.503409478	-4.132397503	1.720883659	-8.134684721	-1.751182044	-1.434830889	b	c	c	d	b	d	b	b	b	d	b	b	b	b	b	b	a	b	d	b	b	b	b	b
116	-6.000386712	-3.920560908	-6.247764041	-5.760540614	-5.598691663	-4.625543289	-4.003150415	-5.665660758	-5.043623508	-6.895710903	-2.983076612	-5.389196604	-5.288273381	-4.857179628	-4.729327501	-7.049891376	-7.112009644	-7.559832725	-5.492045755	-3.44779408	-4.423970305	2.121043283	-12.08546545	-1.910657419	-1.384478826	b	c	c	b	b	b	b	b	b	b	b	b	b	b	b	b	c	b	b	b	b	b	b	b
117	-5.816586038	-4.923337355	-5.671400263	-4.940945756	-5.015143445	-4.321647364	-3.682029625	-5.271855679	-3.44359247	-5.159623596	-2.615508531	-4.820334899	-4.596024315	-6.033387998	-4.177260689	-5.992487438	-6.43557315	-9.122490378	-6.339186847	-3.435159571	-5.760703723	1.783516105	-7.952215404	-2.262919088	-1.686324576	a	a	a	-	a	d	a	a	a	d	a	a	a	a	a	a	-	a	d	a	a	a	a	-
119	-6.140493082	-3.660221695	-6.312523734	-5.097070442	-4.194146559	-4.33699777	-3.746274782	-5.764570753	-3.290188138	-5.135512292	-3.48473147	-5.039483427	-3.974646258	-6.381331079	-2.986951775	-5.49438581	-5.965651365	-7.985641786	-6.994075203	-2.941203492	-3.558040475	1.679689634	-7.216527571	-1.560154635	-1.259275177	h	c	c	d	h	d	h	h	h	d	h	h	h	h	h	h	c	h	d	h	h	h	h	h
121	-5.770188412	-3.914586002	-5.290258819	-6.083960398	-5.709072861	-5.141129031	-4.208691529	-5.961882958	-4.997319657	-5.219450888	-3.296832047	-5.233977378	-6.860994629	-6.344473433	-4.832194198	-7.123818281	-7.468821191	-13.17899929	-5.704154031	-3.288988138	-4.69711187	1.361976274	-9.38855518	-1.347268811	-1.21582955	h	c	c	d	h	d	h	h	h	d	h	h	h	h	h	h	c	h	d	h	h	h	h	h
123	-5.405751216	-4.188305004	-4.873592379	-3.651499791	-4.015636802	-4.235780186	-3.315356319	-4.936364215	-3.840613508	-4.366868635	-2.504369621	-3.99043821	-4.796873668	-5.012224927	-4.036524901	-3.584817467	-6.296057285	-8.185823324	-6.716135923	-3.126783	-4.699547549	1.983934756	-5.64525428	-1.532709862	-1.152112368	b	c	c	b	h	d	h	h	h	d	h	h	h	h	h	h	c	h	d	h	h	h	h	h
127	-5.631030011	-4.161165725	-5.557839956	-3.979069231	-4.414078908	-4.291768833	-2.913388247	-4.452572465	-3.516056378	-5.175770475	-2.139907289	-4.451299405	-3.899500582	-4.07633102	-4.277829598	-7.214008189	-5.944502659	-9.897071817	-5.892878164	-2.291781076	-4.250869877	2.134661039	-5.763536816	-2.008533587	-1.274008268	b	c	c	b	b	b	b	b	b	b	b	b	b	b	b	b	c	b	b	b	b	b	b	b
131	-5.609758504	-4.535698574	-6.267313438	-5.186188252	-5.117205975	-5.212072895	-3.334372511	-5.694936361	na	na	-3.203704978	-4.976772143	na	-7.210942059	na	-7.091860281	-7.148177784	-11.22792132	-6.657503203	-3.541316358	-5.126200955	0.359996252	-7.443450009	-2.811796499	-3.302963142	h	c	c	d	h	d	h	h	h	d	h	h	h	h	h	h	c	h	d	h	h	h	h	b
132	-5.536795184	-4.314796076	-5.922045707	-4.56960468	-4.797002778	-5.174338465	-4.261873876	-6.056218313	-4.799389421	-4.942123528	-3.393191827	-5.415880736	-5.294229457	-8.995801631	-5.792224915	-5.635257588	-6.206656946	-12.10560996	-6.925998078	-3.505427238	-4.149099895	1.273579649	-15.17807289	-1.278094516	-1.250315832	h	c	c	d	h	d	h	h	h	d	h	h	h	h	h	h	c	h	d	h	h	h	h	h
136	-5.140502664	-4.723667139	-5.876925119	-4.710302017	-4.551728956	-4.819932217	-3.40695623	-5.212786457	-3.477097033	-5.057844976	-2.507386201	-4.925846008	-4.546319966	-6.278691899	-3.371813709	-5.894908877	-6.212439674	-9.097539878	-6.449784799	-3.54538655	-6.643113064	1.167516217	-8.169598553	-1.704025218	-1.755674772	h	c	c	d	h	d	h	h	h	d	h	h	h	h	h	h	c	h	d	h	h	h	h	a
137	-5.628392369	-3.776371695	-5.724612854	-4.924321581	-4.834351798	-4.395282865	-3.721691482	-6.148930345	-3.549518426	-5.116051243	-4.015115811	-5.023211843	-4.039780066	-6.507722584	-3.289017132	-7.02376651	-6.766844537	-8.705615992	-5.632355791	-3.214994911	-3.911307963	1.239685995	-11.17467799	-1.775233763	-1.478486603	h	c	c	d	h	d	h	h	h	d	h	h	h	h	h	h	c	h	d	h	h	h	h	h
138	-5.583639734	-4.551988949	-6.138448627	-5.038755523	-5.184415938	-4.906942389	-4.054588419	-6.166274253	-5.266918438	-5.884936034	-3.443650243	-5.403406511	-5.344067809	-4.795255706	-4.911857708	-5.80510076	-7.112088694	-8.400318541	-6.242459116	-3.601554955	-5.321476133	1.641078938	-6.864871417	-2.109433619	-1.785583609	h	c	c	d	h	d	h	h	h	d	h	h	h	h	a	a	a	a	d	a	a	a	a	a
141	-5.214779974	-3.996618746	-5.634198187	-5.785388266	-4.609806722	-4.766930297	-3.60859208	-5.267830607	-4.416831469	-5.13357519	-2.697444584	-5.119942439	-4.766135134	-5.220864705	-4.065386527	-5.696094403	-5.839220673	-7.993348207	-6.817509115	-3.276611646	-4.020067339	1.140504635	-7.578472932	-0.944680084	-1.099703602	a	a	a	d	a	d	a	a	a	d	a	a	a	a	a	a	a	a	d	a	a	a	a	a
144	-4.848052471	-3.683801444	-5.461689059	-3.402174799	-4.004457861	-4.746642579	-2.706278585	-4.475643641	na	na	-1.469247731	na	na	-6.26339831	na	-5.944620987	-5.42339101	-9.2690922	-6.249700826	-2.937799239	-4.045267011	1.986294013	-9.987144684	-1.933477417	-1.123529615	h	c	c	d	h	d	h	h	h	d	h	h	h	h	h	h	c	h	d	h	h	h	h	h
145	-10.06447001	-4.216089748	-9.475079335	-4.936328373	-5.285980588	-4.274464081	-3.968485983	-5.446167707	-5.889425023	-4.968995055	-2.833777572	-3.991459666	-3.773764441	-5.231480093	-4.208902981	-9.163647313	-6.411494054	-11.53593122	-5.514546508	-3.063338629	-6.337141776	2.066056403	-4.826341581	-1.259727753	-0.795573258	b	c	c	b	b	b	b	b	b	b	b	b	b	b	b	b	c	b	b	b	b	b	b	b
146	-6.134313274	-4.369591137	-6.089687902	-4.676974275	-4.877890372	-5.199787978	-3.698752331	-5.715313774	-5.111351423	-5.290553404	-2.979673574	-5.532962612	-5.047363963	-4.929277305	-5.977552648	-6.491752295	-7.166499302	-9.732106638	-6.527189242	-3.915328403	-4.971569265	1.450352621	-9.682269211	-2.467787399	-1.616856292	b	c	c	b	b	b	b	b	b	b	b	b	b	b	b	b	c	b	b	b	b	b	b	b
147	-5.156046612	-3.737235499	-5.208283185	-5.419212598	-4.87279773	-4.72215119	-3.061950562	-5.536352553	-5.875446538	-4.743536605	-2.718183454	-5.036230074	-4.561912404	-5.528575122	-4.067447278	-5.991788346	-6.496223796	-8.173081445	-6.023920691	-3.237898588	-3.753428031	0.948854905	-8.58399036	-2.056855254	-1.380910228	h	c	c	d	h	-	h	h	h	d	h	h	h	h	h	h	c	h	d	h	h	h	h	h
150	-5.460934717	-4.013413433	-5.690418227	-5.431087219	-4.300182299	-4.15297956	-3.400838386	-5.153864496	-4.491653844	-5.9052465	-2.919980495	-5.290087319	-4.753752411	-4.393679229	-5.710018125	-5.782697956	-5.947836203	-6.809716778	-5.938819062	-2.763099168	-4.554202138	1.800174647	-9.177606343	-1.511210368	-0.640685264	b	c	c	b	b	b	b	b	b	b	b	b	b	b	b	b	c	b	b	b	b	b	b	b
152	-5.898956796	-4.092903302	-6.343716819	-5.241981637	-4.69743002	-4.739886672	-3.703253615	-5.244387565	-4.64146314	-5.713736498	-3.0059154	-4.969877323	-5.335664992	-6.310664927	-5.056414703	-5.229660671	-7.055246027	-10.58956796	-5.958230489	-3.090940836	-4.148496676	1.904113735	-7.07446388	-1.764293439	-1.600542528	h	c	c	d	h	d	h	h	h	d	h	h	h	h	h	h	c	h	d	h	h	h	h	h
156	-7.08481388	-4.358128421	-6.431485819	-5.991413284	-5.146910233	-5.249177561	-4.295838889	-6.036388718	-3.657089547	-4.788822163	-2.957496011	-4.78765352	-4.699472722	-6.639546682	-2.94122809	-4.821532891	-6.321371662	-7.439312404	-7.708295623	-3.405787185	-4.078546475	1.536950638	-7.789190317	-1.880047597	-1.726446623	h	c	c	d	b	b	b	b	b	b	b	b	b	b	b	b	c	b	b	b	b	b	-	b
157	-4.849775841	-3.278550284	-5.461356207	-4.812877148	-4.419324195	-3.948722984	-3.678661773	-5.464157215	-4.25532338	-5.288430296	-3.44478313	-5.073744885	-4.475799436	-6.683101093	-5.303999644	-7.040045244	-5.655309372	-8.918991821	-5.288564849	-3.202124978	-3.520224354	1.164866844	-10.91622862	-1.167115708	-0.857476527	a	c	a	d	a	d	a	a	a	d	a	a	a	a	a	a	a	a	d	a	a	a	a	a
158	-5.345956264	-3.571370087	-5.881262188	-6.198749427	-4.306172226	-4.555038254	-3.180481336	-5.249281036	-3.579393174	-4.631776488	-2.795517538	-5.377236956	-4.435314761	-6.413101255	-3.775114569	-5.625539835	-6.069661392	-8.729202424	-6.890369311	-2.928816104	-3.65328596	1.409191463	-9.077083667	-1.793250521	-1.564235806	a	a	a	d	a	d	a	a	a	d	a	a	a	a	a	a	a	a	d	a	a	a	-	a
160	-4.246665119	-3.594993075	-4.596064271	-3.401908569	-3.95074986	-5.00145071	-3.038822927	-4.803937775	-3.725326828	-5.148338637	-2.15018995	-4.665555862	-4.666683876	-4.88445419	-4.324979436	-6.007557736	-7.323320239	-8.192101565	-6.112214232	-3.535164841	-4.699636838	1.3567736	-9.420432662	-2.193205375	-1.338506499	h	-	c	b	h	b	h	h	h	b	h	h	h	h	h	h	c	h	b	h	h	h	h	h
161	-10.06447001	-4.340460446	-4.973313697	-3.948680412	-4.961285711	-5.262564178	-3.872444977	-4.263257	-5.063276316	-5.343481713	-2.743002207	-3.855733373	-8.224139168	-6.802329253	-6.82273766	-6.183503915	-5.207459519	-11.53593122	-5.576416463	-3.148123358	-3.637141862	1.40881057	-5.526757204	-0.926604193	-0.868437632	b	c	c	d	b	d	b	b	b	d	b	b	b	b	b	b	c	b	d	b	b	b	b	b
162	-5.345925121	-3.574254746	-5.424491475	-4.631809925	-3.957170544	-4.542297385	-3.212995672	-4.984479089	-3.800029743	-5.822598998	-2.933705776	-5.111136776	-5.0874226	-5.510539949	-4.442918137	-6.057541105	-5.626348248	-11.8570076	-7.434177653	-3.368049005	-3.535478985	1.427550607	-6.273346932	-2.02646471	-1.444299181	h	c	c	d	h	d	h	h	h	d	h	h	h	h	h	h	c	h	d	h	h	h	h	h
163	-5.287548174	-3.911620836	-7.454372281	-5.227491884	-4.564525002	-5.188525964	-3.174957808	-5.59076082	-3.591085499	-5.331704883	-2.281933242	-4.667808104	-4.986917721	-6.468971367	-4.477147351	-5.72970855	-7.34133856	-11.96299878	-6.33969115	-3.153668671	-4.500350261	1.11658484	-10.98623912	-1.95495805	-1.542255091	a	a	a	d	a	d	a	a	a	d	a	a	a	a	a	a	a	a	d	a	a	a	a	a
168	-5.204589294	-4.067989943	-5.687993391	-4.976935148	-5.267773804	-4.544621448	-4.233557679	-5.680946657	-4.405771769	-4.871089179	-3.175534641	-6.090569231	-4.628527735	-8.002452947	-4.140956002	-5.657621138	-6.151213859	-9.289402518	-6.726434747	-3.579166924	-4.510752712	1.425739623	-8.263172463	-1.344322115	-1.566597604	h	c	c	d	h	d	h	h	h	d	h	h	h	h	h	h	c	h	d	h	h	h	h	h
169	-5.638496031	-4.031538089	-5.932157687	-5.956024003	-4.947766693	-4.579588085	-3.70472336	-6.309010413	-3.477732157	-4.964487573	-3.582370098	-5.221961178	-4.420726662	-8.295769628	-3.601129899	-6.181127001	-6.510182434	-6.8839183	-6.505849248	-3.191305384	-4.201926572	1.723608407	-6.123244386	-2.017376638	-1.721304358	h	c	c	d	h	d	h	h	h	d	h	h	h	h	h	h	c	h	d	h	h	h	h	h
170	-5.911696593	-4.51811405	-9.870973886	-4.53396995	-4.363806302	-5.206416847	-3.720201306	-5.461955702	-4.318006921	-6.778533946	-4.401709497	-5.865936555	-4.987315901	-5.218057667	-4.925475963	-5.366971732	-5.410389221	-14.5443905	-5.483835393	-3.581618239	-5.890617987	1.663185261	-7.718802689	-0.754615154	-0.910678744	b	c	c	b	b	b	b	b	b	b	b	b	b	b	b	b	c	b	b	b	b	b	b	b
171	-5.114518889	-5.215037437	-6.128871228	-5.32285102	-5.105558923	-4.86578567	-4.188579046	-6.32541362	na	na	-3.597141357	na	na	-3.385312497	na	-8.148870252	-6.389126658	-9.429035457	-6.35002829	-3.89250445	-4.963373621	0.408555739	-6.273810844	-1.451582397	-0.991258493	h	c	c	d	h	d	h	h	h	d	h	h	h	h	h	h	c	h	d	h	h	h	h	h
172	-5.083960218	-4.274716239	-5.159465412	-4.869958854	-4.662971199	-4.699312161	-3.345815579	-4.817253868	-3.800563535	-5.077346864	-3.152106754	-5.214560388	-5.006211681	-5.096802609	-4.060363673	-5.040771532	-7.471438949	-7.002274064	-4.956448234	-3.197785371	-4.807696865	1.720023156	-7.983245643	-1.932111539	-1.511178397	a	a	a	d	a	d	a	a	a	d	a	h	h	h	h	h	c	b	b	b	b	b	b	b
173	-5.225697127	-4.186415911	-5.776387451	-5.050457567	-4.783975834	-4.957885048	-3.711897762	-5.505651978	-4.324785791	-5.377787284	-3.326571473	-5.400885268	-4.926903921	-7.021737368	-5.336052862	-6.021215115	-5.939632459	-13.20202944	-6.469111699	-3.428956816	-3.984507269	1.444093854	-10.59184188	-1.837455972	-1.69622252	b	c	c	b	b	b	b	b	b	b	b	b	b	b	b	b	c	b	b	b	b	-	b	b
175	-5.091705474	-3.985497479	-5.36973582	-6.30514561	-4.375143239	-4.622197997	-3.537467631	-4.90045634	-3.840256096	-4.809819029	-2.903070275	-5.306490969	-4.607673864	-5.728449191	-4.01034408	-7.898840473	-6.450844467	-8.631735283	-6.889330877	-3.096502166	-4.543069163	1.296194069	-9.400389083	-2.233299282	-1.973996264	h	c	c	d	h	d	h	h	h	d	h	h	h	h	h	h	c	h	d	h	h	h	h	h
176	-7.923381567	-3.956232856	-5.688805079	-5.335012928	-4.084354375	-4.729619904	-3.921550757	-5.672733621	-3.797699697	-6.035148058	-3.070995407	-5.387520764	-5.051544628	-6.544038742	-3.977668425	-7.423822254	-5.940775	-10.34902694	-6.333018306	-3.381834732	-3.352497509	1.435281135	-5.832575883	-2.155511554	-1.682650119	h	c	c	d	h	d	h	h	h	d	h	h	h	h	h	h	c	h	d	h	h	h	h	h
177	-5.993405273	-4.333491471	-8.001871421	-3.625402012	-5.204951539	-5.043912841	-4.665812563	-5.887301767	-4.12951449	-5.51209868	-3.702826361	-5.579608783	-5.10565554	-6.045012982	-4.181848199	-6.819305468	-6.936415036	-12.00206722	-7.270710571	-3.151134969	-4.297019699	1.406120544	-10.54914346	-1.723771664	-1.448179427	b	c	c	b	b	b	b	b	b	b	b	h	h	h	h	h	c	h	d	h	h	h	h	h
178	-5.584752215	-4.607529528	-6.166905203	-6.414249762	-5.126180661	-4.767589615	-4.190928835	-5.784499074	-4.44526186	-5.554933996	-3.242425892	-5.722561739	-5.223774817	-5.08313925	-4.735050769	-6.79193961	-6.556322604	-11.7529359	-8.59474318	-3.418042651	-5.927165989	1.793187399	-8.568440114	-1.769337512	-1.673651443	h	c	c	d	h	d	h	h	h	d	h	h	h	h	h	h	c	h	d	h	h	h	h	h
185	-5.168255872	-4.252399533	-5.838647297	-5.3644752	-5.203178356	-5.10638749	-3.722042881	-5.960377637	-4.512385815	-5.204756842	-3.169498033	-5.014796835	-4.392716583	-5.327581634	-4.001459053	-6.044741999	-6.203585769	-8.112510571	-5.893575437	-3.655628102	-4.704286564	1.731972334	-5.874009405	-1.461484926	-0.821171339	b	c	c	b	b	-	b	b	b	b	b	b	b	b	b	b	c	b	b	b	b	b	b	b
187	-4.782301998	-3.428418004	-5.64004437	-4.909224807	-4.924651507	-5.840530325	-3.020544397	-4.271834333	na	na	-2.84390275	na	na	-5.442309041	na	-5.614679494	-5.530363393	-5.62228676	-6.774774741	-3.237998246	-3.02270883	0.126706232	-9.987144684	-2.382335653	-1.411388392	h	c	c	d	h	d	h	h	h	d	h	h	h	h	h	h	c	h	d	h	h	h	h	h
189	-5.700591107	-5.406596264	-7.699921365	-4.628996206	-5.038644197	-5.03484953	-3.587396211	-5.324808295	-3.792592974	-4.65507544	-2.843846908	-4.801474511	-4.489815049	-5.435085937	-4.728273596	-5.130728699	-6.670705917	-7.782695224	-7.622187961	-3.235635283	-5.194244801	2.139117769	-6.875781791	-2.083976707	-1.408716289	h	c	c	-	h	d	h	h	h	d	h	h	h	h	h	h	c	h	d	h	h	h	h	h
190	-5.697159563	-3.879685308	-6.322312854	-4.191108765	-4.806064951	-4.485235985	-3.762243782	-5.147654347	-3.783822595	-6.90998747	-2.914994536	-4.484164483	-4.596840922	-5.096549676	-4.308317469	-7.470760554	-6.206533789	-5.592043712	-6.582492204	-3.185309879	-5.514430607	1.76712097	-10.86867734	-1.486007766	-1.252987803	h	c	c	d	h	d	h	h	h	d	h	h	h	h	h	h	c	h	d	h	h	h	h	h
191	-5.636319142	-3.872853241	-5.886879581	-5.473247076	-4.72392255	-4.69620298	-4.517356679	-6.426609556	-4.586591816	-6.322357702	-3.577312266	-6.73230565	-6.225969594	-6.157561825	-5.384413759	-7.322302497	-7.197082658	-10.0422391	-6.46666747	-3.613047365	-4.686168227	1.687631686	-5.923006517	-1.358773489	-1.223855597	h	c	c	d	h	d	h	h	h	d	h	h	h	h	h	h	c	h	d	h	h	h	h	h
192	-5.07887726	-3.960142012	-5.317581482	-6.135395951	-4.955639686	-5.05650862	-3.950494688	-5.686474296	-3.792024021	-4.330505505	-3.283439406	-5.792106086	-4.380049367	-7.214985999	-3.431317539	-6.037858725	-6.131160074	-8.37820438	-6.975387441	-3.501231593	-4.254573909	1.370635141	-7.264825877	-2.058092132	-1.670210031	b	c	c	b	b	b	b	b	b	b	b	b	b	b	b	b	c	b	b	b	b	b	b	b
193	-5.315419129	-4.077662247	-5.65380079	-4.397138889	-4.946703977	-5.357601476	-3.839506212	-5.652224	-5.216845666	-5.313174694	-3.702927586	-5.456353955	-6.357031318	-5.12450959	-5.50392842	-6.55502429	-6.542983447	-12.25610262	-6.435932824	-3.914691224	-4.808699983	1.479176883	-8.185575082	-1.928865267	-1.43603142	b	c	c	b	h	d	h	a	a	d	a	a	a	a	a	a	a	a	d	a	a	a	a	a
194	-4.733233545	-3.373437562	-4.655524768	-4.551251693	-5.247288708	-4.500490966	-3.523103773	-9.413499981	-3.09287445	-4.465022991	-2.933808672	-4.812803716	-4.824639717	-6.158868804	-3.127217616	-4.026788632	-5.87120164	-14.5443905	-7.827234282	-3.264867271	-3.659130832	1.861987994	-7.572448182	-1.777875372	-1.972316817	h	a	c	d	h	d	h	h	h	d	h	h	h	h	h	h	c	h	d	h	h	h	h	h
195	-5.317083917	-3.646027805	-5.147273854	-6.119672758	-4.142564	-3.892248739	-3.231908491	-5.443841998	na	na	-2.226256103	na	na	-5.911825929	na	-6.55744136	-6.462785881	-7.67384205	-5.895051175	-3.519378383	-4.173062883	1.874474587	-6.769746682	-1.59354866	-1.404112418	h	c	c	d	h	d	h	h	h	d	h	h	h	h	h	h	c	h	d	h	a	a	a	-
196	-6.64685716	-4.349954497	-6.44083426	-5.262385477	-5.177820444	-4.895743285	-3.69130382	-5.41991928	-4.928849529	-5.603321491	-2.923187586	-4.677884797	-5.179569113	-5.734504524	-5.002067703	-5.248496164	-7.410080507	-9.623888657	-6.61327628	-2.848255086	-3.832725345	1.947296636	-7.909698045	-3.206808399	-2.431961921	b	c	c	b	b	b	b	b	b	b	b	b	b	b	b	b	c	b	b	b	b	b	b	b
198	-6.281659109	-3.818106511	-6.483302694	-5.266339382	-5.57136348	-4.176621713	-4.099100956	-5.109264511	-4.217564148	-5.693919427	-3.488950689	-4.889194092	-4.798520237	-5.838863038	-4.711112735	-4.981633348	-6.091172753	-10.53889637	-5.449866472	-3.75852187	-4.991024958	1.592147242	-8.527266222	-1.784027687	-1.55008916	h	c	c	d	h	d	h	h	h	d	h	h	h	h	h	h	c	h	d	h	h	h	h	h
200	-7.657521872	-3.986814076	-7.81686542	-4.147669725	-4.937890244	-4.827373908	-3.813058831	-5.315422433	-3.465519017	-5.387984775	-3.173826227	-5.183607148	-5.315224774	-6.227570065	-4.833235824	-5.987365699	-7.548116241	-10.27724533	-5.993158229	-3.521036144	-4.293943414	1.4453441	-7.047003847	-1.945127236	-1.490313491	b	c	c	b	b	b	b	b	b	d	h	h	h	h	h	h	c	h	d	h	h	h	h	h
201	-5.921401761	-4.809286401	-6.239964884	-6.176332614	-5.282114075	-4.701097749	-4.466456249	-6.085868401	-4.463030177	-5.16145158	-4.332815728	-6.325478235	-4.726701357	-7.908562765	-4.527785744	-5.862962441	-7.266212226	-8.993331126	-7.34271666	-3.662685302	-3.787441518	1.10119313	-6.839932974	-2.55544176	-2.222279776	a	a	a	d	h	-	h	h	h	d	h	h	h	h	h	h	c	h	d	h	h	h	h	h
204	-5.523042652	-4.109710754	-5.437063838	-5.765991014	-4.591361813	-4.851041318	-3.360239666	-4.772412224	-4.233539459	-5.823534066	-2.919654057	-4.948462574	-4.658147282	-6.140617274	-4.363422122	-4.837572894	-6.458736875	-7.231023903	-6.910679778	-3.494715025	-4.58362276	1.639020108	-8.315518059	-2.316414001	-1.776821022	h	c	c	d	b	b	b	b	b	b	b	b	b	b	b	b	c	b	b	b	b	b	b	b
207	-5.908097357	-5.175578828	-5.188873701	-5.244696487	-4.5638703	-5.283834254	-3.653859538	-5.65243899	-4.395141599	-5.637113886	-3.518977539	-5.397343693	-4.941747439	-5.709661751	-4.051956537	-5.181674046	-7.401291835	-12.07041735	-5.004691801	-3.433283951	-4.957739711	1.462527241	-8.108923503	-2.371959746	-1.985360898	h	c	-	d	h	d	h	h	h	d	h	h	h	h	h	h	c	h	d	h	h	h	h	h
210	-5.674982128	-4.727204838	-5.433683999	-5.660421909	-4.501643783	-4.445844578	-3.40847105	-4.957160157	-3.860194326	-4.112476331	-2.435067169	-4.622525305	-4.215104046	-6.445138359	-4.244508738	-5.671016723	-6.836056172	-10.6488053	-6.823109775	-3.314274843	-5.104806305	2.012168615	-6.951717203	-2.066767911	-1.698004482	h	c	c	d	h	d	h	h	h	d	a	a	a	a	a	a	a	a	-	a	a	a	a	a
211	-5.128059327	-3.620457836	-5.793617829	-5.930695705	-4.55181499	-3.875027671	-3.417842853	-5.274576044	na	na	-2.681927447	-7.125865688	na	-5.444140552	na	-7.432237551	-5.799593638	-7.996827936	-6.784363271	-3.419203913	-3.969607739	1.120504673	-6.728051485	-1.475408407	-1.729284199	h	c	c	d	h	d	h	h	h	d	h	h	h	h	h	h	c	h	d	h	h	h	h	h
212	-5.212457992	-4.032661547	-5.615797755	-4.995383295	-4.119150128	-4.528918914	-3.559956699	-5.125278704	-4.181972599	-5.698491413	-5.168280006	-5.059535364	-4.852562524	-6.013031367	-5.161612878	-6.647707055	-7.064889347	-8.83236567	-6.854121705	-3.284700292	-5.020660912	1.908860139	-8.580223393	-2.102316113	-1.562965464	b	c	c	b	b	b	h	h	h	d	h	h	h	h	h	h	c	h	-	h	h	h	h	h
213	-4.908762416	-3.979368299	-5.305913259	-4.569564543	-3.717216656	-4.367106044	-3.072791406	-4.932608973	-3.881003918	-5.054541938	-2.802764983	-4.659411463	-4.696070582	-5.519776345	-4.077092579	-8.703480673	-5.578615004	-8.885219244	-5.988577905	-3.544374379	-4.602729396	1.642341024	-14.38343846	-1.846130442	-1.200796203	h	c	c	d	h	d	h	h	h	d	h	h	h	h	b	b	c	b	b	b	b	b	b	b
216	-5.053128007	-3.75610251	-5.869997347	-5.702394419	-3.686877668	-4.347978352	-2.928945961	-5.126334772	-4.049035684	-4.642318039	-3.214155734	-5.457215764	-4.048295737	-5.754541969	-3.546553906	-6.918909107	-6.688119001	-8.736555002	-6.666946376	-3.728118101	-4.0314953	1.387305749	-7.732219062	-1.989101343	-1.548217259	h	c	c	d	h	d	h	h	h	d	h	h	h	h	h	h	c	h	d	h	h	h	h	h
217	-5.694038818	-4.25325365	-5.719628879	-3.979595483	-5.711424981	-4.564805419	-3.919815058	-6.08875605	-3.790922517	-5.694685072	-4.124466035	-7.273755436	-4.273362788	-5.733948077	-4.239048974	-5.390154637	-6.531414255	-5.975732007	-6.148282404	-2.988679375	-2.967919058	1.94221402	-11.73357958	-1.446393438	-1.283935286	h	c	c	d	h	d	h	h	h	d	h	h	h	h	h	h	c	h	d	h	h	h	-	h
218	-5.135657961	-3.388080099	-5.404980444	-4.401595373	-4.470733996	-4.23749577	-3.697375796	-5.026940808	-3.660717389	-4.474316683	-2.77456039	-4.900001276	-4.172523036	-5.654142703	-4.178382518	-6.726926388	-6.61115423	-8.715369581	-6.647422302	-3.197081205	-3.938258629	1.138969517	-7.967591001	-1.727690098	-1.468139856	h	c	c	d	h	d	h	h	h	d	h	h	h	h	h	h	-	h	d	h	h	h	h	h
221	-6.147698507	-3.648579452	-5.872011175	-6.934571597	-4.59048493	-3.821701808	-3.872924241	-5.907394316	-3.485586638	-5.466436815	-3.59720065	-6.65569035	-4.289974025	-6.330025765	-3.734992465	-4.192766485	-6.811042804	-7.920674356	-7.550663663	-3.433274581	-3.843359245	1.630062101	-13.29902146	-1.730860801	-1.33704072	h	c	c	d	h	d	h	h	h	d	h	h	h	h	h	h	c	h	d	h	h	h	h	h
222	-4.966088615	-4.630223076	-5.503546533	-5.945865944	-4.879944976	-4.901873066	-3.968125036	-5.882051244	-4.283356733	-4.638300433	-3.325331224	-5.493396997	-4.622470975	-5.744219091	-4.396640719	-6.816095161	-6.759026805	-9.893410968	-7.273187904	-3.734260784	-5.370714524	1.578315404	-6.730518013	-2.521696529	-1.972839422	h	c	c	d	h	d	h	h	h	d	h	a	a	a	a	a	a	a	d	a	a	a	a	a
223	-6.40080424	-4.259921789	-6.582753935	-6.52330013	-4.816235094	-5.600659897	-4.177903712	-5.68194072	na	na	-3.424801059	-5.271265162	na	-5.996598641	na	-5.743670902	-6.630086298	-10.39320779	-6.800386878	-3.646083901	-3.594801511	1.590310294	-8.339198247	-1.806335121	-1.105303548	h	c	c	d	h	d	b	b	b	b	b	b	b	-	b	b	c	b	b	b	b	b	b	b
224	-5.5355978	-3.799974481	-5.547653241	-5.858031432	-4.507042628	-4.210364128	-3.329520261	-5.338959405	-3.357744343	-5.491439833	-3.117996824	-6.523582965	-4.231428316	-6.466463086	-2.748156856	-6.989910752	-7.062133027	-11.7776035	-5.21281024	-2.835921347	-3.75824889	1.405011698	-8.852954253	-2.600589258	-2.052514481	h	c	c	d	h	d	h	h	h	d	h	h	h	h	h	h	c	h	d	h	h	h	h	h
226	-5.553947716	-4.176899562	-5.288898648	-5.641134553	-5.022739879	-4.42097505	-3.832315027	-5.563737049	-4.324718152	-4.887737653	-3.061590697	-5.097719575	-4.404064483	-6.799524806	-3.14902728	-6.493832775	-7.498615166	-9.048897404	-6.482297755	-3.687772877	-4.684712621	1.868155984	-6.86324124	-2.754907369	-2.036674962	h	c	c	d	h	d	h	h	h	d	h	h	h	-	h	b	c	b	b	b	b	b	b	b
227	-5.177674865	-4.428272788	-5.881269384	-4.294303625	-4.45267829	-4.85593803	-3.568967905	-5.43784581	na	na	-2.651024287	-4.586604501	na	-5.586889765	na	-6.49431586	-7.748219558	-11.42098998	-6.85879076	-3.354842448	-5.464155658	1.566794056	-7.185072717	-2.436479179	-2.014176504	h	c	c	d	h	d	h	h	h	d	h	h	h	-	-	h	c	h	d	h	h	h	h	h
228	-5.394552038	-3.587984759	-6.050970437	-6.433302011	-5.520799847	-4.051599529	-3.535965587	-5.158968497	-3.285017715	-5.215662753	-3.393521922	-5.207705654	-4.555504777	-8.949503188	-4.121230365	-5.391079881	-6.424997301	-11.92211413	-5.519276615	-3.234621852	-3.942634589	1.326276867	-10.7877656	-2.317003236	-1.99413641	b	c	c	b	b	b	b	b	b	b	b	h	h	-	h	h	c	h	d	h	h	h	h	h
232	-5.261667833	-3.574913262	-6.339379941	-4.797430096	-4.5350323	-4.59192002	-3.23210898	-5.22696075	-3.385117099	-4.610175191	-3.265392453	-5.607336463	-4.312885471	-5.929758627	-4.164757801	-5.151477827	-5.441509383	-6.609213595	-6.586839621	-3.036394775	-3.398548495	1.510369593	-6.39316509	-1.283704832	-1.016920783	h	-	c	d	h	d	h	h	h	d	h	h	h	h	h	h	c	h	d	h	h	h	h	h
233	-5.250504464	-3.856016443	-5.61313207	-3.467276646	-4.025102654	-4.763590021	-3.810733956	-4.423013517	-3.721123301	-5.308181037	-3.620097527	-5.494986751	-4.649168227	-8.772778333	-4.669477335	-6.935565894	-6.058982104	-13.81229556	-8.439837105	-3.738979149	-5.702039441	1.186782872	-11.67145627	-2.167824894	-1.442404233	h	a	c	d	h	d	h	h	h	d	h	h	h	h	h	h	c	h	d	h	h	h	h	h
234	-5.848507059	-4.259450821	-8.403370888	-6.548296764	-4.86974791	-4.673431988	-3.834467306	-5.798972539	-4.013759661	-5.409852818	-2.880215974	-5.277297549	-4.802856006	-6.008241295	-3.62399948	-6.497063565	-6.97873644	-10.33049232	-6.456799168	-3.5382748	-4.118720596	1.283470041	-8.288733021	-2.392031221	-1.947917358	h	c	c	d	h	d	h	h	h	d	h	h	h	h	h	h	c	h	d	h	h	h	h	h
236	-5.796218734	-3.713705865	-4.950816291	-1.627083759	-4.368016159	-4.633207552	-3.2576257	-4.791463454	-3.334271458	-4.623646593	-2.66174374	-4.967165718	-5.017934988	-6.267665172	-3.527770037	-5.344112933	-6.661821246	-9.906793756	-7.765091967	-3.899936403	-5.759562298	1.171116581	-7.679938522	-2.021543786	-1.774464507	b	c	c	b	b	b	b	b	b	b	b	b	b	b	b	b	c	b	b	b	b	b	b	b
237	-10.31076192	-4.88324269	-6.406056045	-2.159677317	-6.237625158	-5.171719518	-4.149978546	-5.206300239	-5.312319304	-5.604951024	-3.721357558	-7.468376622	-5.985792143	-5.700603671	-5.79868609	-6.945652987	-7.156306293	-14.5443905	-7.482396064	-4.082406014	-3.867672617	0.967589135	-6.817877878	-2.936696885	-2.371751285	b	c	c	b	b	b	b	b	b	b	b	b	b	b	b	b	c	b	b	b	b	b	b	b
238	-5.451251135	-4.095133207	-6.072437942	-3.764960075	-4.293288739	-4.462512156	-3.319172554	-5.272210842	-2.811113924	-4.813568206	-2.354320729	-5.157421678	-4.116319467	-5.886095772	-3.762758239	-5.977356584	-7.121721726	-12.16251708	-6.477552616	-2.849863735	-4.386053341	1.416944703	-7.024665384	-2.218363124	-1.815555181	a	a	a	d	a	d	a	a	a	d	a	a	a	-	a	a	a	a	d	a	a	h	h	h
240	-5.700295496	-3.734196669	-5.938897409	-5.414799392	-5.566743854	-5.680614545	-4.639100802	-6.212923933	-6.117312994	-6.706979547	-3.785523866	-5.653828675	-7.016384797	-5.395478571	-6.455925904	-6.160595594	-7.858770544	-8.486643697	-6.094103601	-3.766603682	-5.548443443	1.230936815	-11.27601708	-1.87829034	-1.674845719	h	c	c	d	h	d	h	h	h	d	h	h	h	-	h	h	c	h	d	h	h	h	h	h
255	-5.083176369	-4.105464949	-5.420984532	-5.190067457	-4.034114875	-4.515044052	-3.206201992	-5.17441082	-3.153768929	-4.895308115	-3.066064834	-4.99651754	-3.968208072	-6.407770678	-3.106335252	-6.414612596	-7.169317703	-8.056255042	-7.016691063	-3.286167874	-4.495622893	1.292341181	-11.45831022	-2.276727301	-1.962654858	a	a	a	d	h	d	h	h	h	d	h	h	h	h	h	h	c	h	d	h	h	h	h	h
258	-5.182076353	-3.364616945	-5.445301345	-4.718077624	-3.967589185	-4.53466745	-2.975895379	-4.711823411	-3.446223925	-3.871482483	-2.610240618	-5.089170236	-4.783460202	-5.983527827	-3.730397315	-5.208940057	-6.062592489	-7.476612134	-6.639461253	-3.234598743	-3.433274129	1.702534574	-5.764844344	-1.440251986	-1.050651968	b	c	c	b	-	b	b	b	b	b	b	b	b	b	b	b	c	b	b	b	-	b	-	b
262	-5.12222602	-3.810567034	-5.66533012	-5.692921233	-4.556938225	-4.381601456	-3.182236522	-5.419510467	-4.46421548	-4.416144251	-2.330030203	-5.859897864	-4.436904967	-7.457769073	-4.535719741	-6.102277406	-6.584982214	-9.07243607	-5.947927861	-3.402996497	-3.733949174	1.353252084	-8.09268111	-2.020452572	-1.360137652	a	a	a	d	a	d	a	a	a	d	a	a	h	h	h	h	c	h	d	h	h	h	h	h
263	-4.885479756	-4.630994938	-5.300234756	-5.126101573	-4.199884723	-5.434166379	-3.360699139	-4.886781597	-4.101769782	-4.87896812	-3.270420285	-5.499801555	-4.781859444	-7.005284593	-5.432053623	-6.168727384	-6.927842712	-8.794775813	-6.558069909	-3.838523411	-5.453433134	0.434209524	-11.120647	-2.814897303	-2.282136181	a	a	a	d	a	d	a	a	a	d	a	a	a	a	a	a	a	a	d	a	a	-	a	a
266	-5.434304693	-4.419743928	-5.780169775	-5.553555197	-4.900706238	-4.713968848	-4.186774279	-5.230622762	na	na	-3.532957437	na	na	-4.370674741	na	-9.542572638	-6.278021816	-5.155602048	-5.428931117	-3.228619431	-6.247134496	1.658751891	-9.987144684	-2.706264441	-1.739579996	h	c	c	d	h	d	a	a	a	d	a	a	a	a	a	a	a	a	d	a	-	a	a	a
267	-5.755144369	-3.8844424	-5.99867997	-5.615891049	-4.965558129	-3.999762972	-4.071309004	-5.888147772	-3.979391248	-6.402897595	-3.935450893	-5.957338038	-5.058064652	-6.54034603	-4.843832418	-8.117535738	-6.655160005	-8.300266013	-5.577563943	-3.606544915	-3.891599692	1.306819767	-14.38343846	-2.119536104	-1.815671186	h	c	c	d	h	d	h	h	h	d	h	h	h	h	h	h	c	h	d	h	h	h	h	h
272	-5.366954863	-4.605892807	-5.731566789	-4.592364628	-4.990845294	-4.685295718	-3.777511666	-5.622861514	-3.730120751	-4.563126081	-4.684544364	-5.562057289	-3.972541072	-5.666410415	-4.770717276	-6.599170988	-5.83740497	-9.25182583	-7.778799244	-3.251534901	-5.074104848	1.01047158	-8.706317819	-2.077952741	-1.710030981	a	a	a	d	a	d	a	a	a	d	a	a	a	a	a	a	a	a	d	a	a	a	a	a
274	-6.653464931	-3.867316034	-6.400867751	-4.698599759	-4.702164975	-4.282113173	-3.58423787	-5.446246063	-3.299473918	-5.063608718	-3.338651697	-4.988171333	-4.578056938	-7.169637187	-4.045580267	-5.72317728	-7.20591414	-9.483087661	-7.028360628	-3.14992407	-4.599782189	1.617937161	-6.6273763	-2.04948367	-1.74333415	a	a	a	d	a	d	a	a	a	d	a	a	a	a	a	a	a	a	d	a	a	a	h	-
275	-5.305318897	-4.350158247	-5.749426093	-4.433181211	-4.969058466	-4.498683207	-3.683943802	-5.252756275	-3.973041201	-5.181082337	-2.761715357	-5.170198475	-4.407539319	-5.463581366	-3.941343027	-6.542188233	-6.330008721	-9.455573097	-6.565770405	-3.827520094	-5.223710684	1.761350657	-6.346864751	-1.685363115	-1.253902058	b	c	c	b	b	b	b	b	b	b	b	b	b	b	b	b	c	b	b	b	b	b	b	b
278	-5.893281357	-4.029520508	-6.009188155	-4.646741766	-4.244444456	-5.075264141	-3.324626964	-5.316872214	-4.289480893	-4.759240777	-2.719737766	-5.308325715	-4.344190316	-6.63193383	-3.369225716	-5.882086241	-6.851360045	-12.36680961	-7.177583492	-3.41032412	-4.970252888	1.580902815	-9.252080542	-2.216914655	-1.86683516	b	c	c	b	b	b	b	h	h	d	h	h	h	h	h	h	c	h	d	h	h	h	h	h
279	-5.114643105	-4.115085521	-5.535466089	-6.16035802	-5.254806712	-4.582834135	-3.482934182	-5.013644546	-2.448260773	na	-2.049140599	na	na	-5.98639987	na	-6.872008876	-7.288672835	-11.14002886	-7.773228642	-3.537580211	-5.094993887	1.018151052	-14.01444917	-1.773651294	-1.487850484	h	c	c	d	h	d	h	h	h	d	h	h	h	h	h	h	c	h	d	h	h	h	h	h
291	-5.652948791	-3.565610856	-5.813178648	-4.36273333	-4.547201484	-4.473166232	-3.987956738	-5.923958494	-3.95199709	-4.995517083	-2.826550273	-5.169002746	-4.512563963	-5.161725243	-3.348135889	-5.600528746	-6.249306445	-8.479754259	-5.683351044	-3.119015966	-4.028725809	1.825375713	-5.65054109	-1.464684978	-1.101045638	a	a	a	d	a	d	a	a	a	d	a	a	a	a	a	a	a	a	d	a	a	a	a	a
292	-6.577489037	-4.300874324	-6.174939648	-4.798339969	-4.630487586	-5.10822588	-3.903375934	-5.021426744	-4.604625866	-5.097309258	-3.469478582	-5.216191048	-3.982919134	-6.273381524	-4.12494716	-5.015697249	-7.783788126	-8.218077555	-6.548283455	-3.509506836	-4.53324369	1.716610589	-6.149348997	-2.156033635	-1.996850773	a	a	a	d	a	d	a	a	a	d	a	a	a	a	a	a	a	a	d	a	a	a	a	a
300	-5.27582292	-3.898001544	-5.799181493	-5.624807336	-4.921449389	-4.9144472	-3.348975154	-5.076659739	-3.761832789	-4.872418682	-3.006621179	-6.471555703	-4.284851866	-6.726175787	-3.262740702	-6.603690218	-6.037981052	-9.224891325	-6.091954219	-3.689734737	-4.179233286	0.905084467	-6.111570035	-1.928045983	-1.500673199	b	c	c	b	b	b	b	b	b	b	b	b	b	b	b	b	c	b	b	b	b	b	b	b
303	-4.926204342	-4.384049518	-5.186060162	-3.526859771	-4.639703007	-4.879373648	-3.832239076	-5.310298507	na	na	-2.298542003	-5.482040594	na	-7.54407939	na	-5.608800019	-6.482001671	-10.67048649	-6.805131962	-3.884228631	-5.057026623	0.979014512	-9.01469833	-1.900062047	-1.492852758	h	c	c	d	h	d	h	b	b	b	b	b	b	b	b	b	c	b	b	b	b	b	b	b
311	-5.401187215	-4.403988494	-5.73009959	-5.392619901	-4.971494176	-4.31738648	-3.666527767	-6.190994713	-4.070388945	-6.250930259	-3.181913099	-5.917114989	-4.342948094	-7.616784645	-4.680525483	-6.538949876	-6.034315574	-5.161666883	-8.143689723	-3.883608451	-4.437442836	1.53031868	-8.546542889	-2.068154969	-1.569065944	b	c	c	d	b	d	b	b	b	d	b	b	b	b	b	b	c	b	d	b	b	b	b	b
314	-5.184122901	-4.680573502	-5.281683795	-3.678862858	-3.845316203	-4.320120696	-3.185875551	-5.260825681	-7.207427672	-4.299013325	-2.955166207	-4.305092159	-3.525930496	-6.095229051	-3.272143509	-5.960526023	-6.336640904	-8.751419994	-6.106851608	-2.908996695	-4.825861474	1.772671847	-7.412097813	-1.843768184	-1.332738589	h	c	c	d	h	d	h	h	h	d	h	h	h	a	a	a	c	a	d	a	a	a	a	a
326	-8.510241897	-4.959340362	-6.458078942	-4.735534625	-4.485339241	-5.230508933	-3.053776244	-4.853169948	-4.203132386	-4.001129169	-3.207232642	-5.452023585	-4.596254503	-9.676789267	-4.457932108	-5.453067868	-6.77835192	-8.300323102	-5.633089212	-2.68789391	-5.802214171	0.967934728	-8.815056337	-1.565028016	-1.733742273	b	c	c	d	b	d	b	b	b	d	b	b	b	b	b	b	c	b	d	b	b	b	b	b
328	-5.051643504	-5.078916228	-5.270133352	-6.085076402	-4.215216364	-4.582099506	-3.329797672	-4.849167981	-4.274516186	-5.525006413	-3.262625478	-5.3532419	-5.011653986	-5.449388558	-4.637317647	-8.751247786	-7.501275418	-9.639172889	-5.705791905	-3.112513727	-4.278010921	1.545252685	-7.946325307	-2.684846202	-2.758930782	h	c	c	b	h	b	h	h	h	b	h	h	h	h	b	b	c	b	b	b	b	b	b	b
333	-5.621136682	-4.092294517	-5.964350109	-6.231303929	-4.711596838	-4.191439083	-3.918718163	-5.942483531	-3.536527648	-5.733524076	-3.526962835	-5.140810045	-4.57350489	-6.191012712	-3.742381046	-7.001533585	-6.753615301	-9.114635565	-6.121168037	-3.551011862	-4.383516771	1.450344075	-8.707589683	-2.320415504	-1.887734918	h	a	c	d	h	d	h	h	h	d	h	h	h	h	h	h	c	h	b	h	b	h	h	h
337	-5.295101835	-3.750884181	-5.587208935	-4.858081983	-4.49237283	-4.427858247	-3.700910405	-5.607593305	-3.72784551	-4.588156689	-2.859024572	-5.083211701	-5.135073297	-6.198193163	-4.678349473	-5.777577008	-6.328690481	-9.08830234	-6.699832628	-2.882757002	-4.058511271	1.638451943	-7.648911093	-1.519020715	-0.749678736	a	c	c	d	a	d	a	a	a	-	a	a	a	a	a	a	c	a	d	a	a	-	-	a
346	-5.921374467	-4.022241078	-6.214558022	-3.164453628	-5.91971355	-4.873179328	-3.879455768	-5.108746188	-4.541722438	-5.620174425	-2.896537794	-4.608773818	-7.55414181	-5.557990612	-5.004888501	-8.291251241	-7.09812618	-6.396908711	-7.804574133	-3.363828078	-4.224982969	1.379357458	-5.681041227	-2.261664989	-1.488038741	a	c	c	d	a	d	a	a	a	d	a	a	a	a	a	a	c	a	d	a	a	a	a	a
1	-5.123154891	-4.034397373	-5.54046252	-4.580327613	-3.748668937	-4.75224085	-3.300548292	-4.865790067	-3.891804472	-5.284848405	-2.731548487	-4.82994039	-4.827518856	-5.349256676	-4.001863082	-5.628673342	-6.296941572	-12.08936197	-7.156846766	-4.022292414	-5.006331576	1.497100855	-10.95176289	-2.071450319	-1.420072713		c	c	b		b				d							c		d
6	-5.873185002	-3.819659119	-7.870747304	-7.660411527	-4.184966401	-4.370575278	-3.810655394	-4.723792704	-4.123892223	-5.763111679	-2.816029132	-4.709442265	-3.930085168	-6.384680288	-4.959786386	-5.734485916	-6.908485647	-9.310951878	-5.100599278	-3.35059729	-5.845763517	1.986015373	-7.534404893	-1.85529675	-1.718389517		c	c	b		b				b							c		b
9	-5.191653967	-4.374280372	-5.5119348	-5.59071712	-4.172185397	-4.631358112	-3.778547388	-5.659529768	-3.845417888	-5.052050875	-3.296805762	-4.266970882	-5.12367691	-5.073496167	-4.661254493	-6.130720437	-7.15116914	-7.37342172	-6.854639385	-2.817579428	-4.480130326	1.255927431	-10.52156016	-2.042335762	-1.528193153		-	a	-		d				d							a		d
10	NA	NA	NA	NA	NA	NA	NA	NA	NA	NA	NA	NA	NA	NA	NA	NA	NA	NA	NA	NA	NA	NA	NA	NA	NA		c	c	b		b				b							c		b
11	-5.512900249	-3.441155334	-5.731622212	-5.715767771	-4.534154721	-4.313613766	-3.253810842	-5.398194071	na	na	-2.006418271	na	na	-7.688908791	na	-6.075691525	-5.993292784	-5.145107139	-6.479044699	-3.399379022	-3.18865336	1.414009175	-9.987144684	-1.572089658	-1.048926188		a	a	-		d				d							c		d
20	-5.458335573	-4.048648468	-5.809015841	-3.971497095	-5.375169943	-5.275102154	-3.498739841	-5.174326309	-4.552322325	-5.051633698	-2.811368116	-5.488012928	-5.101982134	-5.155225769	-5.457397464	-7.122933015	-6.943589629	-7.633541713	-6.195276912	-3.593491899	-4.314739921	1.506125583	-7.145100434	-1.262860632	-1.17448606		c	c	b		b				b							c		d
21	NA	NA	NA	NA	NA	NA	NA	NA	NA	NA	NA	NA	NA	NA	NA	NA	NA	NA	NA	NA	NA	NA	NA	NA	NA		a	a	d		d				d							a		d
24	-5.118641923	-4.05724084	-5.347256566	-5.279962053	-4.67222968	-4.524400672	-3.221940659	-4.963550091	-4.232032451	-5.937634816	-2.194757682	-4.795887473	-4.648165019	-4.872988778	-3.912237138	-5.98591807	-6.353274903	-8.910015134	-6.865751804	-2.524786555	-3.893675037	1.439405554	-7.48077401	-1.759363942	-1.11727244		c	c	d		d				d							c		d
25	-5.949815612	-3.433856657	-5.912986861	-6.642708058	-4.426735487	-4.804701862	-3.319621269	-5.58808132	na	na	-3.361222744	-5.725332309	na	-6.584959805	na	-6.5184362	-5.783863713	-13.82454275	-6.664413751	-3.372210519	-3.669966215	1.333445104	-11.70198102	-2.012719307	-1.568884893		c	c	d		d				d							c		d
26	-5.351217581	-4.973647534	-4.979319907	-5.676661196	-4.623964786	-4.300843888	-4.153484926	-5.71513647	-3.839226132	-5.476920398	-2.850227747	-4.699304302	-4.712719923	-5.89101849	-4.7491634	-4.607890285	-7.051936708	-3.055820053	-4.985186921	-4.258203737	-2.559915051	1.323605995	-6.794289148	-1.665002118	-1.295325981		c	c	d		d				b							c		b
28	-4.727477707	-3.793880933	-4.922449288	-3.711390628	-4.968125144	-5.503262134	-3.816742092	-5.252442235	-4.529843967	-4.807625611	-3.318707104	-5.899789726	-4.895285787	-4.52171801	-4.573506856	-6.932236503	-6.456229778	-8.6880812	-5.916433499	-3.520311589	-4.242719838	1.470382123	-8.41553364	-1.506853193	-1.076373194		c	c	b		b				b							c		b
31	-5.55781331	-3.614744952	-5.598935489	-3.180304798	-3.51093262	-3.788822608	-2.515144641	-4.718835382	-3.024142289	-5.464115853	-1.24213021	-5.106626529	-4.767880456	-5.629415573	-5.723623467	-5.533967138	-6.285947624	-8.384129728	-7.697542785	-3.371139062	-4.424783696	2.076318182	-10.09298893	-1.682049868	-0.93329796		c	c	b		b				b							c		b
38	NA	NA	NA	NA	NA	NA	NA	NA	NA	NA	NA	NA	NA	NA	NA	NA	NA	NA	NA	NA	NA	NA	NA	NA	NA		c	c	b		b				d							c		d
40	-4.93207551	-5.172079406	-5.050868088	-5.377561075	-3.678914091	-4.120599227	-3.17500076	-4.908947529	-4.938826214	-5.037915101	-2.526771906	-4.565097826	-4.362005275	-6.235754752	-3.063016789	-6.032996423	-6.593861276	-8.580744483	-6.482103727	-2.72113607	-5.912421163	1.627674661	-7.519081596	-1.685283465	-1.47964869		a	a	d		d				d							a		d
41	-5.304506409	-4.018680033	-5.562551805	-6.452372918	-4.422315355	-4.49947894	-3.041412014	-5.25378796	-3.572678529	-4.543653156	-2.955003185	-4.878104513	-4.966645714	-6.205059321	-4.778077955	-5.349960267	-7.242213855	-9.405828666	-7.960838184	-3.223922222	-5.268135619	1.441143975	-8.601521609	-2.245882752	-1.566986962		c	c	d		d				d							c		d
42	NA	NA	NA	NA	NA	NA	NA	NA	NA	NA	NA	NA	NA	NA	NA	NA	NA	NA	NA	NA	NA	NA	NA	NA	NA		a	a	d		d				d							a		d
48	-5.118299197	-4.178522276	-5.830804241	-5.560297674	-4.466070315	-4.192183591	-3.834023188	-5.59499006	-3.139705205	-6.418653111	-3.295340475	-4.946639562	-4.368943099	-5.501402141	-3.411302531	-4.803949222	-6.408090155	-8.723413329	-6.807445087	-3.158777846	-4.577894624	1.759532932	-6.402847541	-2.002758995	-1.541443615		c	c	b		b				b							c		d
49	NA	NA	NA	NA	NA	NA	NA	NA	NA	NA	NA	NA	NA	NA	NA	NA	NA	NA	NA	NA	NA	NA	NA	NA	NA		a	a	-		d				d							a		d
51	NA	NA	NA	NA	NA	NA	NA	NA	NA	NA	NA	NA	NA	NA	NA	NA	NA	NA	NA	NA	NA	NA	NA	NA	NA		c	c	b		b				b							c		b
57	-4.927550727	-3.519596064	-5.06957262	-4.990486282	-3.939753544	-3.575723282	-2.862463018	-5.261459469	-3.265190767	-4.241743254	-2.658147762	-5.922290471	-5.684899147	-6.889694418	-5.489536987	-9.637943132	-6.581993189	-17.75394509	-7.06726037	-3.261297797	-4.094850242	1.630956291	-7.825255638	-1.6388701	-0.859192963		a	a	d		d				d							-		d
58	-5.300607603	-4.18709313	-5.715261458	-5.215604947	-3.876485573	-4.768324402	-3.495419227	-5.214604927	-3.660214442	-5.091505549	-3.028149398	-4.865337551	-4.687594995	-5.411712139	-3.540117967	-7.025666676	-7.203898364	-8.768264002	-6.585739702	-3.367157047	-4.872152562	1.696823875	-8.255023495	-1.96385432	-1.203343809		c	c	d		d				d							c		d
62	-7.847581455	-4.090630837	-7.336573907	-6.165296472	-4.098467006	-4.633812938	-3.642201339	-5.773537703	-3.316340531	-5.834142509	-3.171618608	-4.568808614	-3.974862614	-6.228993224	-4.215941489	-5.466297948	-9.337048207	-9.62632366	-7.646668085	-3.285680428	-5.809522986	1.997893213	-8.436195887	-1.967036476	-1.348929951		c	c	d		d				d							c		d
64	-4.990538932	-4.612744818	-5.526963466	-6.278333977	-4.354160254	-4.272714346	-4.233503281	-6.512990025	-3.717706589	-5.764088765	-3.150405823	-5.722055211	-5.093532434	-5.580785758	-3.338329363	-5.875174126	-6.684478114	-8.637589228	-5.272464785	-3.546590125	-5.468959973	1.752683379	-7.083114797	-1.596460505	-1.372019694		c	c	d		d				d							c		b
65	-5.883103407	-4.600847483	-5.854939942	-6.177999507	-4.897623769	-4.807492393	-3.712383359	-5.737218703	-3.518383286	-5.213055173	-3.178360571	-5.163040409	-5.180824517	-5.964821626	-4.51404044	-5.069116247	-6.280635135	-9.425471877	-6.466412743	-3.655019613	-5.348485607	1.812357303	-7.175355894	-2.191334103	-1.843888872		c	c	b		b				b							c		b
67	-8.041664086	-4.417189581	-5.269719117	-4.183188984	-5.000125816	-5.301981768	-4.124140526	-5.277717425	-5.107320563	-5.506768867	-2.899823322	-4.919166004	-8.224139168	-4.800797344	-4.304179556	-5.890112616	-6.710533391	-5.968660831	-5.14937516	-3.609205003	-4.029191785	1.829538635	-7.167378678	-1.314335719	-0.77427705		c	c	b		b				b							c		d
68	-5.443255145	-4.381148335	-5.738292203	-3.735157279	-4.077291506	-4.595833565	-3.387221663	-5.519788485	na	na	-3.044842131	-4.800656741	na	-5.548960399	na	-7.533415841	-6.381536909	-10.5511306	-6.887575221	-3.070380416	-3.881596989	1.805963436	-8.24767604	-1.626235831	-1.113986072		c	c	d		d				d							c		d
69	-6.210039176	-4.267533348	-5.288099198	-2.44262069	-4.856210783	-4.761218852	-3.897790574	-6.118309073	-5.320915322	-4.941378838	-3.243843282	-5.863003861	-5.335748671	-5.513654767	-7.339698046	-6.339306875	-7.366013474	-14.5443905	-5.667970756	-3.393081872	-5.21968871	1.442393181	-8.477169465	-1.397484073	-0.814588093		c	c	b		b				b							c		d
70	-5.589282103	-3.920341981	-6.282271224	-4.791025586	-4.283305778	-4.441129084	-3.473043726	-5.217271323	-3.455818981	-5.482864732	-3.102428034	-5.432746777	-4.377272704	-5.992646566	-3.585965135	-6.074603188	-6.935408546	-9.261199319	-5.860070346	-3.707224114	-3.702705499	1.552797493	-11.08200929	-2.118832372	-1.846252119		c	c	d		d				d							c		d
72	-5.319027882	-4.489688802	-5.580946913	-5.159507661	-4.599694141	-4.40122881	-3.20174157	-5.461154581	-3.62103777	-4.983150087	-3.00011311	-5.217167444	-5.032755458	-5.290455088	-4.721235736	-5.885441669	-6.442039087	-6.024986391	-5.519843138	-3.223701025	-5.434885385	1.620426899	-7.933041523	-1.552214345	-1.498342937		a	a	d		d				d							a		d
73	-5.921163993	-3.867638202	-6.368589562	-5.07968868	-4.716760546	-4.560820702	-3.645773127	-5.547895285	-4.087837281	-5.564354156	-3.160549769	-4.620274576	-4.362249646	-6.301334466	-4.740924919	-5.262989741	-9.469323124	-11.85973605	-5.520115156	-3.540356639	-4.704386438	1.663095453	-8.447918698	-3.222442134	-2.234504009		c	-	d		d				d							c		d
75	-5.644860747	-4.539766349	-6.236688207	-5.734081181	-4.480199252	-4.588836135	-3.636956289	-5.338818134	na	na	-3.311334696	-4.832455112	na	-6.201652681	na	-4.844482559	-6.656601254	-7.809529139	-6.627719275	-3.589009635	-5.196399893	1.712761111	-11.0282901	-2.438684186	-2.319890368		c	c	b		b				b							c		b
76	NA	NA	NA	NA	NA	NA	NA	NA	NA	NA	NA	NA	NA	NA	NA	NA	NA	NA	NA	NA	NA	NA	NA	NA	NA		c	c	b		b				b							-		d
78	-5.77275495	-4.024394895	-6.082388131	-4.166381356	-4.440196188	-4.753576419	-3.235138141	-5.223896231	-4.407200572	-4.611767123	-2.557608833	-5.456539226	-6.561656769	-6.997323904	-6.268577702	-7.048251759	-7.34820293	-13.8315838	-6.717261216	-3.587708913	-5.167569636	1.563974587	-7.921362709	-1.633656349	-1.459410627		c	c	d		d				d							c		d
81	-4.787431853	-3.555107023	-5.303334519	-3.854086273	-5.156412746	-4.729013246	-3.624547384	-4.24987277	-4.047169002	-5.09474954	-3.29312607	-5.267270373	-4.409691584	-5.673293073	-4.886105755	-5.651347673	-5.64665976	-8.483965224	-7.067795233	-3.286994383	-3.355080119	0.529956011	-10.07742401	-0.976354267	-1.113290124		c	c	b		d				d							a		d
82	-4.365692547	-4.767008124	-4.651233494	-4.427518079	-4.355248302	-4.080978147	-3.02738793	-4.643570135	-4.262983726	-4.090558805	-2.696477731	-4.680408934	-3.896823609	-5.997583235	-3.91151788	-6.648734268	-6.624471889	-8.672914926	-6.255484058	-3.289024917	-5.721588457	1.806954459	-9.992676661	-2.315145443	-1.592939276		c	c	d		d				d							c		d
83	-4.598844267	-3.378192117	-9.616824226	-9.414074937	-4.066795181	-4.187167799	-2.714886817	-4.61495473	-3.473788435	-3.487747079	-2.144734129	-5.168938373	-4.314455894	-5.877617513	-3.8142132	-5.183821515	-6.837794978	-8.264946775	-6.124088197	-3.275987968	-3.285859866	1.389284638	-8.671749265	-1.668902843	-1.089325307		a	a	d		d				d							a		d
84	-5.311718691	-4.512712292	-5.496536328	-5.53912691	-4.366995597	-4.607046623	-3.831762322	-5.211836372	-4.3622145	-5.024913533	-2.73725458	-5.187090538	-5.145164145	-5.991098051	-4.765651211	-8.747707352	-7.060242538	-9.213842212	-6.944576326	-3.374198576	-5.471373292	1.727926872	-7.996716181	-2.155657192	-1.763761277		c	c	d		d				d							c		d
86	-5.15218375	-4.196676797	-5.416252151	-5.126237334	-4.63123405	-4.71365039	-3.836923946	-5.308622054	-4.184662536	-5.529030081	-3.349332719	-5.224898422	-4.488442769	-4.684469983	-3.92222834	-5.780085162	-6.514290311	-8.01613701	-6.587085653	-3.95842701	-4.885041916	1.44433036	-7.140584349	-1.676674857	-1.321380117		c	c	d		b				b							c		b
87	-5.765702656	-4.234549563	-5.804105503	-4.079645815	-4.945004377	-4.698846653	-3.85024016	-5.169155322	-4.216703528	-5.144372182	-3.264401521	-4.932967295	-5.557003423	-3.868865888	-5.188415962	-4.482080596	-6.670143342	-8.541610266	-6.559093933	-3.637582948	-5.247187363	1.678235886	-7.594938708	-2.094236486	-1.655467525		c	c	d		d				d							c		d
88	-5.206314327	-3.618884877	-6.02665232	-4.081142686	-4.388241766	-3.984926977	-3.37945752	-5.322086215	-3.290188918	-5.098458974	-3.341471751	-4.592457887	-3.948487364	-6.44269121	-4.12352218	-5.461889074	-5.867822945	-9.14290586	-6.38332456	-3.012413176	-3.59771433	1.383122578	-10.64531538	-1.25862259	-0.848259522		a	a	d		d				d							a		d
89	-5.346185174	-4.107761054	-6.068968798	-4.402100717	-5.112609943	-4.722934594	-3.557299295	-5.298757986	-3.663325137	-4.921980849	-3.078063323	-5.592194604	-4.39838187	-6.995904179	-3.715175491	-6.055360992	-7.239305806	-9.976850894	-5.288839313	-3.702983718	-3.961275615	1.018261314	-9.766007567	-2.163748983	-2.098245685		c	c	d		d				-							c		d
90	-5.929151415	-4.348491158	-7.890038077	-7.518902899	-4.703420226	-5.311830582	-4.278020006	-5.209560838	-4.731344615	-9.253190947	-3.894636664	-4.788638117	-4.503099401	-5.464244412	-5.174286122	-5.980884732	-6.946783666	-5.053674099	-6.642465544	-3.298426008	-6.003318528	1.777888426	-11.14793257	-2.377748046	-2.000477136		c	c	b		b				b							-		d
93	-5.727388904	-4.033712389	-6.240135786	-4.586531624	-4.912711658	-4.718681763	-3.925813886	-5.655046489	-3.846556267	-5.546557825	-3.299861711	-5.158056335	-4.621103296	-5.873077179	-4.243768664	-4.86158229	-6.796687676	-8.691495699	-5.642988368	-3.509311896	-4.217543003	1.75127321	-10.41585352	-1.925299643	-1.51900894		c	c	b		b				b							-		b
94	NA	NA	NA	NA	NA	NA	NA	NA	NA	NA	NA	NA	NA	NA	NA	NA	NA	NA	NA	NA	NA	NA	NA	NA	NA		c	c	d		d				d							-		d
97	-5.142012188	-4.365903225	-5.147920411	-5.480890124	-3.452021164	-4.903167123	-3.394807787	-5.258176595	-4.310064802	-4.670440159	-3.074737708	-5.013484104	-4.639795675	-5.437249757	-3.038879684	-6.314241572	-6.645274152	-8.302049397	-6.531709722	-2.98061009	-5.318316814	2.086506673	-6.689281359	-1.794431841	-1.32093136		a	a	d		d				d							a		d
99	NA	NA	NA	NA	NA	NA	NA	NA	NA	NA	NA	NA	NA	NA	NA	NA	NA	NA	NA	NA	NA	NA	NA	NA	NA		c	c	b		b				b							c		b
100	-6.006437606	-4.05189334	-6.564944685	-5.700182731	-4.441061374	-4.405945285	-3.694521939	-5.373418041	-4.576003122	-5.830846854	-2.958808664	-4.863457494	-5.258696885	-5.377210069	-6.347857133	-5.557287474	-6.385697625	-9.885060749	-6.758795378	-2.919548606	-4.720196499	2.262280527	-6.861062188	-1.986751993	-1.43336334		c	c	b		b				b							c		b
104	-5.088505181	-3.614581832	-6.253550288	-4.135100926	-5.049041299	-5.245489817	-4.283099249	-5.628627865	-5.267190273	-5.710020329	-4.141775409	-5.603138488	-5.497791227	-5.292006414	-5.065823458	-6.116882024	-6.742109989	-10.02494345	-5.854970959	-3.388521171	-4.860204344	1.426518335	-11.59573964	-1.975977825	-1.458904008		c	c	d		d				d							c		d
105	-6.336458207	-4.771867675	-6.682061126	-6.158844909	-4.238774285	-4.813568779	-3.455236687	-5.381299148	-4.17849426	-4.850804231	-2.98066563	-4.657577778	-4.035867904	-5.627608335	-3.539737546	-5.553730023	-8.163965557	-7.764868964	-6.58924752	-3.241756964	-5.234810624	2.17509538	-6.202660968	-2.258730283	-2.066030962		c	-	d		d				d							a		d
106	-5.213925456	-4.720456629	-5.977409545	-3.783084509	-4.094115082	-4.538699154	-3.536506411	-5.423053687	-4.109586988	-5.221389215	-2.937755133	-5.215091445	-4.400232732	-4.307386592	-4.241588418	-7.537696784	-7.007784416	-9.377308372	-5.698074733	-3.148780313	-5.339487607	2.414758598	-5.457858404	-2.28189555	-2.000044556		c	c	d		d				-							c		-
107	-6.050860887	-4.332859403	-5.793346348	-4.964227383	-3.281107883	-5.005234553	-2.973967615	-4.731790045	-4.973477208	-4.181614284	-3.463536142	-5.301298285	-4.498174217	-4.268643735	-4.540443249	-6.181977711	-7.588720904	-9.316446158	-6.571446559	-3.569892261	-5.817038003	1.854794504	-6.865534237	-2.22182511	-1.898571873		c	c	b		b				b							c		b
112	-5.614091393	-3.817392106	-7.830702884	-4.27008998	-5.628243341	-4.934807222	-4.360715088	-5.998570975	-4.789406931	-5.181323418	-3.414812269	-5.36822903	-4.987663927	-5.519178909	-5.022852031	-4.882311377	-6.91394341	-7.172736613	-5.112426662	-3.798706297	-5.149532839	1.071103536	-7.06426241	-1.574082351	-1.536435519		c	c	b		b				b							c		b
113	-4.671211738	-4.396888142	-5.364905524	-3.966754496	-4.064987199	-4.172004311	-3.446136146	-5.228266022	-3.827886403	-5.58956823	-2.913716308	-4.967673242	-4.471737002	-5.655409916	-3.549244701	-7.106992939	-7.597642902	-9.573578141	-6.352001216	-3.387899784	-5.509088856	1.527068102	-9.01391414	-2.282040836	-2.028574429		c	c	d		d				d							a		d
114	-5.988069757	-4.836007494	-5.759296781	-4.813397723	-4.431624218	-5.139772613	-3.421079067	-5.251900289	-4.004879249	-4.478091952	-2.885680943	-5.629278471	-4.685200925	-5.230976545	-5.117165571	-6.052228451	-6.270195212	-9.200574271	-6.929852057	-3.58227239	-5.243351283	1.632345846	-8.990073863	-2.172381141	-1.475269131		c	c	b		b				b							-		d
115	-5.029895397	-3.704175698	-5.387647515	-7.242584578	-4.341378186	-3.956552744	-3.658288265	-5.775142007	-4.199627683	-5.355077287	-2.770373184	-4.70557543	-6.004560115	-6.119384753	-4.813366447	-6.784387888	-7.458439167	-14.7517891	-7.20980005	-3.338770388	-4.490239757	1.793457363	-6.026573931	-2.425529297	-1.867534945		c	c	d		d				d							-		d
118	-5.483241932	-3.821584918	-5.35669186	-5.403694756	-4.453856103	-4.875787057	-3.823551366	-5.138925585	-4.565619957	-4.369976525	-2.30188699	-4.663329995	-3.367264545	-5.597462431	-4.493729348	-3.998975066	-8.466119353	-7.74094609	-7.603261155	-2.835160079	-4.918100055	2.549499813	-5.432084515	-2.239296276	-1.342708651		a	a	d		d				d							a		d
120	-6.989601026	-4.41089821	-6.274225805	-5.749178085	-4.60884215	-5.144467311	-4.053811458	-4.396228652	-4.03505837	-4.846813058	-3.159987557	-4.920199117	-4.246067135	-5.401616236	-3.516978516	-4.828676227	-6.598361299	-6.937120216	-5.889945274	-3.224371532	-5.156453175	1.872783623	-8.885391576	-1.479289821	-1.398058554		c	c	d		d				d							c		d
122	-5.570356677	-4.715130771	-6.142098227	-4.301011341	-4.694942793	-4.533655179	-4.306504409	-6.184075351	-3.358735265	-5.549282532	-3.332279197	-5.432030365	-4.83475207	-5.649141285	-4.684971063	-7.49310357	-7.124961199	-10.08957713	-5.879007564	-3.566625205	-3.454943998	1.480622404	-12.17853132	-1.947859621	-1.783517486		a	a	d		d				d							c		d
124	-5.809360794	-4.377084307	-6.628323232	-5.604545962	-4.084373096	-4.548021333	-3.697554255	-5.450427054	-3.645100227	-5.123049609	-3.441495446	-5.879932097	-4.468769599	-6.56131994	-3.68131652	-5.526638217	-6.469186974	-9.213543596	-7.434298444	-3.450773031	-4.16808135	1.517649674	-9.507109283	-1.995870328	-1.60236912		c	c	d		d				d							c		d
125	-4.879862544	-3.947231621	-5.97090874	-5.41497195	-4.690681849	-4.982436944	-3.731512554	-5.442655657	-4.087696767	-4.927399778	-3.210069268	-4.849114524	-6.331668867	-6.540536531	-4.370861705	-7.250619854	-7.180978688	-12.21399924	-5.514790053	-3.513940438	-4.550116872	0.929080887	-7.145966691	-2.523409903	-2.183099927		c	c	d		d				d							a		d
133	-5.295348258	-4.90720774	-6.373921547	-6.745528631	-4.869529686	-5.022153762	-4.311891659	-6.045410859	-4.377398983	-5.599852678	-3.66132732	-5.108380792	-5.19243659	-5.966787963	-4.762235314	-5.846927944	-6.877548754	-10.15319418	-6.575709348	-3.533712136	-5.713251117	1.098659239	-7.148668843	-1.418358931	-1.659963662		c	c	b		b				d							a		d
134	NA	NA	NA	NA	NA	NA	NA	NA	NA	NA	NA	NA	NA	NA	NA	NA	NA	NA	NA	NA	NA	NA	NA	NA	NA		a	a	d		d				d							c		d
135	-5.704212485	-3.94759006	-5.976273334	-6.440980701	-4.86455949	-4.378114384	-3.352712974	-4.948899651	na	na	-1.934626851	na	na	-6.356728746	na	-5.403438092	-6.612658694	-8.216809889	-6.561999968	-2.896199552	-4.978098547	1.74872733	-6.610957637	-2.064264306	-1.568423875		c	c	d		d				d							a		d
139	-4.575367938	-4.82293012	-5.319684752	-3.472788885	-4.493789842	-3.887379346	-2.74944779	-4.691839471	-3.013320497	-3.895107547	-2.76183507	-4.847057063	-3.668153614	-5.693639719	-3.715231819	-5.803498803	-9.372128093	-7.572011629	-6.245960611	-3.727687639	-6.571630884	1.551130637	-7.758655892	-2.789635254	-2.218850281		c	c	d		b				b							c		b
140	-6.278466728	-3.829305676	-6.04891998	-5.111801553	-5.172857473	-5.713684034	-5.170472349	-5.846405912	-5.36362578	-6.156991898	-3.509686675	-6.522227313	-4.879816645	-5.312177326	-4.676326174	-6.630376113	-6.236369031	-11.81454772	-6.158304383	-3.498834188	-3.762943934	1.843724376	-7.490011518	-2.433603827	-1.901490939		c	c	d		d				d							c		d
142	-5.013720126	-3.705259339	-5.331339599	-3.958048468	-4.297891993	-4.466418525	-3.126433703	-4.760985744	-4.648117079	-6.147069718	-3.232562357	-5.028440966	-4.779470869	-4.762775053	-6.975062904	-5.777030905	-5.958734564	-8.134136927	-7.180647348	-3.135354968	-3.568426926	1.369570178	-14.38343846	-2.221972178	-1.326472882		a	a	d		d				d							a		d
143	NA	NA	NA	NA	NA	NA	NA	NA	NA	NA	NA	NA	NA	NA	NA	NA	NA	NA	NA	NA	NA	NA	NA	NA	NA		c	c	d		d				d							c		d
148	-5.783128539	-3.681043728	-5.443252175	-6.64146493	-4.160169476	-5.426480779	-3.737504867	-5.921918794	na	na	-3.455208204	-5.565350706	na	-5.398596897	na	-6.143066619	-6.620756431	-10.15541468	-6.698793747	-3.496998439	-3.66666184	0.769983067	-3.676787873	-1.762067681	-1.57893616		a	a	d		d				d							c		d
149	-4.897541355	-5.151812796	-6.899755823	-4.969764888	-4.875470968	-4.051145452	-3.701790308	-5.587767688	-4.886262273	-4.93828828	-4.857772964	-5.44145902	-4.566624005	-5.302717574	-3.7112441	-7.600649436	-6.167662636	-14.5443905	-10.64322387	-5.198292811	-4.235359562	1.502071984	-18.5480874	-3.186785392	-2.540092196		a	a	d		d				d							a		d
151	-5.635737486	-4.055804219	-5.338448275	-4.696438018	-4.493211739	-4.565923748	-3.666759424	-5.430054284	-4.539399177	na	-2.719474002	na	-5.93656644	-4.452313988	na	-6.631453306	-6.845607723	-7.406650844	-6.566163008	-3.329246627	-5.14878995	1.399796893	-10.17520774	-2.13253142	-0.739162854		c	c	b		b				b							c		d
153	-9.969927116	-4.609700119	-5.533404179	-4.915274542	-4.523456209	-4.53108619	-3.083772052	-4.944253175	-3.996173778	-4.52864394	-2.647523137	-5.359029501	-4.542548816	-5.743061877	-4.743374313	-5.41963646	-8.160817062	-9.770453798	-6.801173144	-3.820627322	-6.032252581	1.111703652	-9.558113972	-2.58254384	-2.101860668		c	c	d		d				b							c		b
159	-6.270084056	-3.974424938	-7.00527338	-6.63596563	-4.633161637	-4.890452391	-4.460024536	-5.637525508	-4.419275189	-4.733631648	-3.465869666	-4.714077774	-4.862872495	-6.015134425	-4.832383217	-7.516974431	-7.189157465	-8.274780339	-6.431367388	-3.317639435	-4.056626435	1.469240032	-10.06174849	-2.024962083	-1.845689371		c	a	d		d				d							a		d
164	NA	NA	NA	NA	NA	NA	NA	NA	NA	NA	NA	NA	NA	NA	NA	NA	NA	NA	NA	NA	NA	NA	NA	NA	NA		c	c	d		d				d							c		b
167	-5.785041776	-4.222083462	-7.965521182	-3.591612183	-4.691560598	-4.116279621	-3.541970423	-5.373529133	-3.685119351	-5.10241805	-2.732055091	-5.096235446	-4.151233329	-6.434877863	-4.679519338	-5.911143721	-6.70769312	-8.694162493	-6.612553359	-3.354748176	-4.68737695	1.870507101	-9.625150251	-2.000455087	-1.60952171		c	c	b		b				b							c		d
174	-5.830662821	-4.137497445	-6.203309717	-4.133749368	-4.629772506	-4.587185206	-4.03304971	-5.369430985	-4.825251507	-5.466196402	-3.041533631	-4.862384716	-4.908400987	-4.981287986	-5.033385316	-5.158772528	-6.14190289	-8.001749731	-8.81430515	-3.295485519	-4.792836506	2.004671041	-6.792594645	-1.439517217	-0.946752059		c	c	d		d				d							c		d
179	-5.675987117	-3.757156479	-6.162240461	-5.344113571	-4.57933947	-4.923831808	-3.331321515	-4.513676098	-3.454970531	-4.6746913	-2.90120661	-5.298848643	-4.329395581	-6.718586243	-3.699465663	-4.589546119	-6.868389413	-7.822592605	-7.487888969	-3.2842559	-4.139826141	1.011830441	-6.48499714	-2.062244307	-1.644577065		c	c	d		d				d							c		d
180	-5.730812519	-4.407315891	-6.257118867	-5.835301112	-4.598345012	-4.670903544	-3.798208595	-5.242229848	-3.432412452	-4.6838141	-3.30369477	-5.419762455	-5.045575649	-7.152963482	-4.835046498	-5.312347859	-6.934480951	-10.36795012	-6.945437056	-3.348383768	-5.29619596	1.85281801	-10.8586252	-2.62133141	-2.054007824		a	a	d		d				d							a		d
181	-5.91824749	-4.145007982	-6.326456961	-6.38547377	-4.888402868	-3.994336163	-3.847765777	-5.747820817	-3.825058032	-5.517922773	-2.983864199	-5.176964729	-4.763964992	-5.580568221	-3.224839407	-4.429248087	-6.683063449	-11.96818723	-6.526283316	-3.467886612	-4.723018188	1.926275736	-5.270378349	-1.841183356	-1.422306529		c	c	d		d				d							c		d
182	-8.124372304	-3.776437025	-8.776062899	-7.054338425	-4.435283937	-4.313577209	-3.665416936	-5.331043766	-4.055641643	-4.225539396	-2.868930674	-5.38579175	-4.39593655	-6.225094561	-4.576913911	-5.489276356	-6.474600728	-10.94098279	-6.464089803	-3.306854061	-3.609229622	1.976518234	-7.336061362	-2.392335317	-1.834981241		c	c	d		d				d							a		d
183	-5.817084412	-4.426531365	-6.162882052	-5.92941619	-4.955909813	-4.893898153	-3.99578899	-5.904145256	-5.182299357	-5.530425077	-3.12624	-6.023580829	-4.598188347	-7.109785696	-4.733726102	-6.366657574	-6.990593259	-7.93074629	-6.421347135	-3.782848009	-4.830516393	1.56586063	-8.806677068	-1.965803155	-1.672520353		c	c	b		d				d							c		d
184	-6.074913929	-3.688603766	-5.331929218	-5.843760491	-5.0899245	-4.590328472	-3.982006798	-4.936372773	-3.662714189	-5.290248416	-2.466691966	-4.28719562	-5.127855621	-5.359719947	-2.939058535	-6.984396265	-6.61246612	-11.33284251	-6.70287203	-3.189532505	-4.724059695	1.678864442	-5.337471459	-2.229786223	-1.638547373		c	c	d		d				d							c		d
186	-5.195689285	-4.212831036	-4.804001118	-1.791889457	-4.436377999	-4.957037957	-3.475426652	-4.91016054	-3.93212358	-4.448711947	-2.556803847	-5.303002865	-4.918308907	-5.593669656	-5.229155314	-5.901724703	-5.748300438	-8.71014741	-6.200982483	-3.39836366	-5.239004261	1.401977037	-9.384714327	-1.68002247	-1.383642566		c	c	d		-				d							c		d
197	-5.977065899	-4.204416091	-6.02727157	-6.027276096	-4.844743049	-4.500359763	-3.605212623	-5.426871647	-4.179769687	-4.79982481	-2.758912043	-5.057933532	-4.398595921	-5.704341804	-3.636909069	-6.106541539	-6.548763067	-9.573219532	-6.631129008	-3.373729941	-4.236505205	1.740715953	-6.432531072	-1.726108954	-1.266776693		a	a	d		d				d							a		d
199	-8.06650184	-3.974021345	-7.718754627	-3.732614693	-4.508537603	-4.277066309	-3.449755233	-5.063756411	-3.408969231	-5.026352539	-2.926929416	-5.434981163	-4.323999524	-5.808673667	-5.019227237	-7.708929586	-7.23783638	-9.604620473	-6.871529161	-3.294561598	-4.16157868	1.688647668	-7.252292219	-1.735929201	-1.223106989		c	c	d		d				d							c		d
202	NA	NA	NA	NA	NA	NA	NA	NA	NA	NA	NA	NA	NA	NA	NA	NA	NA	NA	NA	NA	NA	NA	NA	NA	NA		c	c	d		d				d							c		d
203	-7.920091379	-4.131498587	-8.125398581	-3.329434962	-4.701485089	-5.236289478	-3.801721357	-5.223836244	-4.176063375	-5.096140057	-3.282863696	-5.182805579	-5.055870908	-5.763770344	-4.949572921	-5.224372927	-6.148676306	-8.522841092	-6.088995798	-3.048288816	-5.206971321	1.535926136	-7.388887635	-1.452241184	-1.240187732		c	c	b		b				b							c		b
205	-5.640536186	-3.977792558	-6.359492604	-4.07434475	-4.470383642	-4.670849508	-2.953654367	-4.908843596	na	na	-1.520677471	na	na	-4.213212547	na	-5.440871508	-5.801273572	-5.624255242	-7.220469763	-3.313748226	-4.342779584	1.781874609	-9.987144684	-1.824447624	-1.292314994		c	c	d		d				d							c		d
206	NA	NA	NA	NA	NA	NA	NA	NA	NA	NA	NA	NA	NA	NA	NA	NA	NA	NA	NA	NA	NA	NA	NA	NA	NA		c	c	d		d				d							c		d
208	-5.795786689	-4.744726581	-9.475079335	-5.213807474	-4.428127258	-4.71555828	-4.046272238	-6.185415061	-4.574040987	-5.255129484	-3.43426697	-6.095898862	-4.070067585	-6.029838626	-5.303785435	-4.034123074	-6.528872007	-2.533815914	-5.19341695	-4.414884148	-6.337141776	1.735421044	-5.007367314	-2.77846536	-2.695769974		c	c	b		b				b							c		-
209	-5.531930103	-3.904884966	-5.161545679	-4.72731221	-4.72648538	-3.752389809	-3.477971074	-5.084571211	-2.829609711	na	-2.800265482	na	-4.898986297	-5.220303383	na	-7.232502488	-6.769101267	-11.62570583	-5.779769661	-3.478142135	-5.451315303	1.881501348	-10.06182314	-2.32944422	-1.764305492		a	a	d		d				d							-		d
214	-6.950500765	-4.101898196	-6.189886266	-5.823092869	-4.244081408	-4.729551293	-3.378070145	-5.71260287	-3.005465853	-4.232344103	-2.804876743	-5.184431234	-5.03026326	-8.823985392	-4.164002372	-6.241616216	-6.703710034	-6.900893761	-6.765348431	-3.510863368	-4.118150056	1.730864904	-11.45282049	-2.066241338	-1.563024957		c	c	b		b				b							c		b
215	-5.310252215	-4.353144447	-5.165736955	-4.586862452	-5.039901323	-4.816734635	-3.782952058	-5.699962682	-4.740819037	-4.488583432	-7.149781353	-4.896312631	-4.558184233	-4.219537306	-4.284382532	-5.398403715	-6.651316827	-8.406612082	-7.287533877	-3.081407454	-4.811599407	2.062293077	-6.866953458	-1.761008884	-0.799068639		c	c	b		b				d							a		d
219	-6.143504633	-4.861226723	-5.926374223	-4.633843604	-5.169927084	-4.536540391	-3.585394326	-5.021383835	-3.241015259	-4.562714335	-2.884203991	-4.712005438	-4.460864094	-5.53110024	-2.743032209	-5.559665219	-7.356753382	-15.38579416	-7.034813566	-3.279771826	-6.023840453	1.859650384	-7.518711562	-2.126138308	-2.26881642		c	c	b		b				b							c		b
225	-5.546429317	-4.220007904	-5.665931131	-5.78930471	-4.559270996	-4.304846849	-3.868296138	-5.849573943	-3.225175723	-5.390356472	-3.276211358	-5.009430411	-5.108072573	-6.567967759	-3.842567765	-7.064658576	-6.610328858	-7.848243915	-6.679264818	-3.665366071	-4.837841256	1.59637605	-7.306885947	-1.738207509	-1.296008278		c	c	d		d				-							c		d
229	-6.280513061	-3.864618285	-6.068304882	-5.688455631	-4.133166239	-3.769578125	-3.131379658	-5.184510301	-2.017200879	-3.892793703	-1.727180177	-4.14778003	-3.938716758	-5.589034519	-2.779580143	-4.717062141	-6.540305465	-9.641085429	-6.960629575	-2.426778834	-4.715414954	1.972504306	-5.108377305	-2.398834122	-1.607631098		c	c	d		d				d							c		b
230	-5.352644901	-4.264886073	-5.817784027	-6.787604849	-4.801584638	-4.48812605	-3.622399242	-5.805126674	-3.348958178	-4.706377765	-3.158389033	-5.290740893	-4.295794286	-6.809400023	-2.747506866	-5.960296668	-6.836284378	-8.417248419	-8.047929887	-3.407595394	-4.275784029	1.938232655	-6.822920911	-2.140706923	-1.593369203		c	c	b		b				b							c		b
231	-5.04765594	-3.98810818	-5.447662918	-6.219427768	-4.962930091	-4.80978572	-4.396548218	-5.876376177	-4.635997723	-6.307033167	-4.018004849	-5.47655283	-6.723935352	-5.761977208	-4.474897059	-7.21368445	-7.311024966	-11.19512133	-6.505395316	-3.447114446	-4.772375242	1.489706968	-7.92047455	-2.528247079	-1.840438944		c	c	d		d				b							c		b
239	-5.769881942	-4.419835759	-5.880330528	-5.672929383	-3.878280995	-4.57470915	-3.936618772	-5.786145133	-3.781343758	-5.391694357	-3.847075977	-4.987128845	-4.399119679	-5.679893119	-3.057661926	-7.25627522	-7.693611098	-8.908192804	-5.476855723	-3.860726792	-4.443796257	1.571677227	-8.217993377	-2.223167346	-1.983334327		a	a	d		d				d							c		d
243	-5.27976947	-4.071950417	-5.361495659	-6.130831303	-4.346300182	-4.254603028	-3.884178884	-5.327570738	-4.005454073	-5.275557589	-4.265165769	-5.296162623	-5.167496779	-5.137440039	-3.795269163	-5.119391612	-7.617469972	-1.452511145	-7.353191262	-3.994159236	-3.468223059	1.580096137	-6.082555808	-2.372069073	-1.697194241		a	a	d		d				d							a		d
244	-5.374227226	-4.365827936	-5.456020246	-6.00282994	-4.191750365	-4.6220966	-2.705497867	-5.064074682	-3.367916455	-4.153533739	-2.103544277	-5.255166983	-3.672735992	-7.93805553	-2.615651041	-6.390171091	-7.569530023	-11.16737795	-6.507805883	-3.85136778	-5.159703273	1.410153732	-4.107934435	-2.669644585	-2.254857124		c	c	d		d				b							c		b
245	-4.846274021	-3.852658898	-5.56164797	-4.803013242	-4.484524821	-4.960862254	-2.932619386	-5.319085155	-3.73228306	-4.481562573	-2.673012478	-5.665942644	-5.086155336	-10.163022	-4.195447125	-9.482526136	-5.522638236	-8.500229226	-5.003270761	-3.220650021	-3.939326317	0.752446929	-17.85257023	-1.611158446	-1.781094369		a	a	d		d				d							a		d
246	-5.522689232	-3.797448853	-5.660971272	-5.149955998	-4.577365901	-4.746044554	-2.927840296	-4.821754416	-2.456619487	na	-1.945208831	na	-3.816193641	-6.788256536	na	-6.882152401	-6.98402126	-14.9591877	-6.422691034	-3.469670015	-3.853965822	1.472445938	-14.01444917	-1.459779609	-0.912706211		c	c	d		d				d							c		d
247	-5.971615435	-4.372561382	-6.388702669	-6.242809147	-4.880500937	-4.445423659	-3.707566266	-6.306051698	-4.512024477	-5.111457209	-2.843337131	-5.70360906	-5.343574127	-5.985269458	-4.907629328	-5.847348523	-7.362982334	-9.103090701	-7.302142875	-3.381938316	-4.609437887	1.657152245	-9.279087214	-2.250640817	-1.66755753		c	c	b		d				d							c		d
248	-5.459471123	-4.495948245	-5.795485006	-3.687086247	-4.827342157	-4.597802774	-3.850138173	-7.617218336	-4.471649793	-5.703325727	-3.469931746	-5.181868525	-5.730811398	-5.374241758	-5.280703401	-5.073495482	-5.507226918	-12.92939673	-6.712461787	-4.283875784	-2.924072054	2.009474842	-13.97757892	-1.97399341	-1.546979612		c	a	d		d				d							a		d
249	-5.052573516	-4.218457106	-4.876192656	-5.979462128	-3.745126941	-4.553277069	-3.310362082	-5.233819245	-4.412563999	-5.168219795	-7.149781353	-4.819867615	-4.500197471	-5.962264684	-4.06047503	-6.737198316	-8.459683834	-9.838339429	-6.224609911	-3.845027777	-5.76820543	1.442258111	-11.6399784	-3.013147549	-2.515604468		a	a	d		d				d							a		d
250	-5.654848108	-3.789056743	-5.777890384	-5.291323081	-4.771859229	-4.525421553	-4.071655643	-5.711528576	-3.869479207	-5.271005439	-3.661647454	-5.040180527	-3.984584324	-5.495832399	-3.053130161	-5.711186653	-6.298345204	-9.4130461	-6.56723296	-3.252497698	-3.605061749	1.85291792	-6.994718524	-2.031774341	-1.639896167		c	c	d		d				d							c		d
251	-4.806550841	-4.060931458	-5.611419603	-5.580395862	-5.62366281	-5.376472143	-4.129973863	-5.944976607	-4.702069799	-4.794512345	-3.206220274	-6.016045164	-4.777005111	-5.716542226	-3.612764134	-6.616290948	-7.011030941	-8.899102289	-6.327496383	-3.65031124	-6.178469365	0.75636742	-10.50604211	-2.388217375	-2.164548412		c	c	d		d				b							c		b
252	-5.626553808	-4.087125231	-5.990860522	-5.404145718	-4.838984941	-4.888240208	-3.298992511	-4.948126715	-4.057185704	-5.512346788	-2.856719972	-5.002208056	-4.724128928	-6.882081647	-4.211390491	-5.930851011	-6.858339242	-9.703148898	-6.621793131	-3.231745158	-4.176180148	1.39594406	-9.938318712	-2.052935349	-1.799685986		c	c	b		b				b							c		b
253	-5.213154171	-4.433026342	-5.492552926	-4.713878698	-3.740096476	-4.972513018	-3.14859155	-4.832159421	-4.309977454	-4.183503419	-3.056671847	-5.404248577	-4.736436365	-5.945255034	-4.294633995	-8.310939818	-7.678482892	-12.03489095	-7.11795942	-3.42894995	-5.443603058	1.864711019	-8.587481229	-2.792304316	-2.283368476		c	c	b		b				d							c		d
254	-6.935624947	-4.74294716	-8.401620192	-2.996835072	-5.424049538	-5.576591223	-4.383698264	-6.196857563	-3.493299609	-5.781835941	-3.717393085	-6.725001926	-5.428984077	-5.306584855	-6.488911177	-5.69404198	-6.987394116	-9.284538419	-6.457782042	-3.220823624	-5.026844804	1.277201443	-7.80866144	-2.61652791	-1.548160161		c	c	b		b				b							c		b
257	-5.453488022	-3.499028137	-6.184668984	-6.111145229	-5.327064913	-4.98783763	-3.468080963	-4.509597222	-3.461607978	-4.947814565	-2.425476075	-4.709452199	-4.601615554	-7.710121761	-4.561984462	-4.05928712	-5.819950034	-9.59979378	-6.770026448	-3.021460746	-3.446401055	1.500360665	-10.21627589	-2.118003311	-1.817109324		c	c	b		b				d							c		d
260	-5.459384797	-3.88863353	-5.71448076	-5.948886359	-4.588873215	-3.981787274	-3.291585251	-5.545461605	-1.094183743	na	-3.77859708	na	-2.878760928	-6.440834262	na	-5.587856915	-6.495084231	-10.66959393	-6.238797858	-2.868710059	-4.144648811	1.931107107	-14.01444917	-1.530639517	-1.20598607		a	a	d		d				d							a		d
265	-5.295153162	-3.608204046	-5.62903432	-7.296807481	-4.628083315	-4.401048656	-4.104379476	-5.511609746	-3.183789644	-4.424816601	-2.889495585	-3.985796944	-4.835980172	-6.375780095	-3.086180687	-5.859845469	-6.526120098	-4.5976262	-6.266359926	-3.361648487	-5.481861206	1.242402762	-9.388650306	-1.744417677	-1.495738506		c	c	d		d				d							c		d
268	-3.734862842	-3.331266199	-4.39804661	-4.472946084	-4.465733751	-4.409647042	-2.755159589	-4.849262308	-4.180380197	-4.901229571	-1.803736845	-5.39638314	-5.12272322	-6.993443516	-5.745071521	-5.858711222	-6.055688173	-8.209781365	-6.18768206	-3.192373173	-3.655639575	0.991408961	-10.31998585	-1.924089504	-1.312838285		c	c	d		d				d							c		d
269	-5.002476217	-3.900588577	-5.433615785	-5.397012199	-4.079015164	-4.26794155	-2.795688001	-4.971080338	-4.233993497	-3.576022305	-2.850086565	-5.273507975	-4.050003695	-5.531809112	-4.228344433	-5.910080988	-6.720476284	-7.578572327	-6.742563501	-3.689530888	-4.731967898	1.10267627	-9.114346514	-2.773668356	-2.246855061		a	a	d		d				d							a		d
270	-6.250297585	-4.185847665	-6.000410676	-5.773207918	-4.449979676	-4.310377031	-4.017160573	-5.324962616	-2.913597345	-5.850367882	-3.358993646	-5.257449924	-5.092436247	-6.118136712	-4.747238568	-4.155332979	-7.166210608	-13.92570824	-6.887327401	-3.114815583	-4.82239153	1.777968276	-8.89629517	-1.541164446	-1.26641985		c	c	d		d				d							c		b
271	-5.333846124	-4.475199408	-5.767177928	-4.552947137	-3.460838185	-4.884491383	-3.600135809	-5.339353231	-3.952195095	-5.006598416	-3.296933604	-4.910739497	-4.599549079	-5.266904787	-4.341256568	-8.468226052	-7.005019584	-9.192138724	-6.440152283	-3.333330944	-6.643666501	1.90333522	-7.050763253	-2.356805558	-2.235161673		c	c	d		d				d							c		d
276	-5.696952728	-4.563618142	-5.835805661	-6.135300482	-4.376461495	-4.831331054	-3.528990763	-5.277323657	-4.820178507	-5.274378013	-3.254391227	-5.315957992	-4.726492678	-5.507471653	-4.591210556	-5.80899053	-7.336968076	-8.914461227	-7.136373539	-3.305386459	-5.108560686	1.698337536	-8.116435688	-2.491203183	-2.030363667		c	c	d		d				d							c		d
277	-5.558235652	-4.373950699	-5.491716917	-5.976685568	-4.569665063	-4.276648621	-3.653596594	-5.85070476	-4.578096382	-4.965477136	-2.916432946	-5.622393628	-4.864405405	-6.402057346	-4.533133624	-7.474607546	-6.126009989	-12.6686041	-6.902304008	-3.67163827	-5.349312269	2.040134923	-4.370465766	-1.972381377	-1.37517649		a	c	d		d				d							c		d
280	-7.027828037	-4.140467374	-7.116568478	-6.795126116	-7.650095167	-6.548637329	-6.257378835	-6.796542144	-4.807170313	-7.663556549	-5.357427255	-7.920749707	-7.345521216	-7.471081205	-7.724847777	-7.650574563	-7.373910183	-9.787129222	-5.358535366	-3.717157943	-5.787362786	1.479344631	-10.52754953	-2.326523604	-1.420156711		c	c	b		b				d							-		d
282	-5.043029384	-3.681867	-5.512670671	-6.017172407	-4.033969383	-4.270908779	-3.030897324	-5.250704227	-3.142508319	-4.641756829	-2.967365923	-5.155736805	-4.715151888	-6.830878306	-4.792415894	-8.505028589	-6.631219654	-7.604232057	-6.351727081	-3.304034262	-4.291707454	1.056236673	-8.365583421	-2.459212199	-2.103359705		c	c	d		d				d							c		d
284	NA	NA	NA	NA	NA	NA	NA	NA	NA	NA	NA	NA	NA	NA	NA	NA	NA	NA	NA	NA	NA	NA	NA	NA	NA		c	c	d		d				d							c		d
285	-6.443054067	-3.840319891	-6.195490162	-5.768477616	-5.133414462	-4.664137275	-3.669734799	-4.932524094	-3.123412294	-4.80739146	-2.693028606	-5.140998504	-4.772411864	-6.754791697	-3.438324256	-4.805385641	-7.738073063	-9.237764792	-6.000269409	-3.505388537	-4.201232062	1.72679489	-7.163728455	-1.582015326	-1.32675704		c	c	d		d				d							c		b
286	-5.331198213	-3.271584184	-4.59575344	-5.21800174	-4.390705803	-4.741006986	-3.281484789	-4.750300309	-2.852160666	-4.308133409	-2.743377502	-6.583762631	-3.964950393	-5.25989768	-1.277341436	-5.439406401	-7.080449851	-14.95374099	-5.581951105	-3.479398046	-3.548249835	1.30790412	-4.060402915	-1.672697348	-1.25230526		c	c	d		d				d							c		b
287	-5.089727434	-4.183637404	-5.212868019	-4.574028139	-4.825544746	-4.973914832	-4.132454342	-6.322062061	-4.291574724	-4.85130478	-3.556286938	-5.396142807	-4.471554544	-5.004105295	-3.928219395	-8.17755797	-5.005045749	-8.0540868	-5.416010453	-3.531437952	-4.521258802	1.503938123	-7.677217821	-1.738513908	-0.925662192		a	a	d		d				d							a		d
288	-5.224360471	-4.016498589	-5.214504942	-6.02073621	-4.586073982	-4.295428038	-2.997325877	-5.14117015	-3.189023307	-4.023178675	-2.307326061	-4.906349135	-4.030303464	-6.069591591	-2.500515014	-6.275982602	-6.536868102	-7.841288004	-6.558785514	-3.242784301	-4.954273303	1.354721132	-5.896568814	-2.450327566	-1.758798899		a	-	d		d				d							c		d
289	-6.271791666	-4.689879997	-6.435117799	-3.858962651	-4.937903439	-4.831304109	-3.851666898	-5.422011404	-4.193814529	-5.910166619	-3.321075393	-5.470150984	-4.589641013	-5.713566786	-4.954606973	-6.233465994	-6.88856578	-10.89114572	-6.847261376	-2.875678654	-4.550050843	1.594296467	-10.87944197	-2.139734529	-1.556404122		c	c	b		b				b							-		d
290	NA	NA	NA	NA	NA	NA	NA	NA	NA	NA	NA	NA	NA	NA	NA	NA	NA	NA	NA	NA	NA	NA	NA	NA	NA		c	c	d		d				d							c		d
293	-5.302145441	-4.038252197	-5.963343673	-4.230322609	-5.013946029	-4.483726603	-3.638957085	-5.427969837	-2.982790788	-4.666762716	-2.916773627	-4.497318886	-3.617342355	-6.252934361	-2.337152178	-5.944211284	-6.442278116	-8.02700976	-6.088064537	-3.168219231	-4.341753449	1.599737967	-4.367413637	-2.010071804	-1.638044779		c	c	d		d				b							c		b
294	-5.302439572	-3.880876553	-5.546917224	-4.540701532	-5.113836144	-5.492678595	-3.676936061	-4.852388116	-4.084458675	-5.429045315	-2.513431365	-5.283032079	-6.510180878	-5.607238374	-5.195585638	-4.500185645	-6.645427039	-7.969783005	-6.981984086	-3.519259021	-4.213187024	0.96838228	-15.0258684	-1.952645643	-1.820555929		a	a	d		d				d							a		d
295	-5.956407951	-4.083231	-5.822757391	-4.160383426	-4.355879492	-3.875393946	-3.37343876	-6.298548374	na	na	-2.787706002	-4.875499473	na	-4.372055443	na	-5.94118754	-6.515145886	-13.82454275	-7.206889029	-3.389427587	-4.92903391	1.810758512	-11.70198102	-2.352566367	-1.565574847		c	c	d		d				d							c		d
296	-5.881390892	-4.042333739	-6.006576917	-5.51728889	-4.692431144	-4.413970673	-3.778156303	-5.229564982	-3.966825508	-5.472967102	-3.34940434	-4.861113748	-4.361964358	-6.218145414	-3.658924137	-5.686757382	-8.155227007	-7.81418369	-5.838735255	-3.21654422	-4.131127873	1.293103341	-6.897597337	-2.348725989	-2.103453242		c	c	d		d				d							-		d
297	-5.544120107	-4.153693753	-5.547897667	-4.494207127	-4.644505086	-4.575892022	-3.641156845	-5.327608384	-3.386433944	-5.03945709	-2.924732798	-4.913204413	-4.144588697	-6.6692598	-4.110446189	-5.375181012	-7.094581648	-8.691952084	-6.222172894	-3.26907615	-3.992398692	1.217146723	-8.042933766	-1.743829382	-1.82412884		c	c	d		d				d							a		d
298	-6.40860532	-4.713447234	-6.290938887	-5.865335932	-4.912718743	-4.580830503	-3.696646416	-5.445789791	-3.978289259	-4.988059217	-3.39013377	-4.894503556	-4.615463526	-5.714072591	-3.811289091	-5.457561537	-7.271580047	-10.44520924	-7.103379018	-3.46288167	-6.035808855	1.614573322	-6.095117365	-1.607763584	-1.609639382		a	a	d		d				d							a		d
299	-5.410145246	-4.180745382	-5.578180989	-5.137311017	-4.713619691	-4.883692724	-3.353307667	-4.797520542	-4.209073339	-4.357674057	-2.998903177	-5.141401304	-4.327392174	-6.902697695	-4.135087194	-5.662173812	-6.091092695	-8.733553516	-6.521643667	-2.898279638	-4.129632028	0.965192233	-10.95656833	-1.915312284	-1.475216547		a	a	d		d				d							a		d
301	-5.453591819	-3.932454562	-5.626669284	-5.063221196	-4.281465781	-4.710930504	-2.889297514	-4.84341009	-2.678931644	-4.016977275	-2.352205936	-4.840326688	-3.596126065	-5.971990439	-3.425475684	-6.598634466	-6.29694427	-10.1643914	-6.263949867	-3.382367779	-4.612426267	1.744201422	-8.658300468	-2.213502939	-1.574999855		c	c	d		d				d							c		d
304	-5.316303549	-3.837443812	-5.659070238	-5.322538144	-5.165290808	-4.967308397	-3.986336018	-5.558915697	-4.293329642	-5.077991216	-3.792121694	-6.162651868	-4.936333183	-6.58737849	-5.30610723	-6.498448378	-5.992414733	-10.04910234	-6.147699378	-3.756949813	-4.168571472	0.841367073	-8.990946238	-2.329481929	-1.76643763		c	c	b		b				b							c		b
306	-4.71153637	-4.979314984	-6.14531047	-2.974652847	-5.868483112	-4.67025608	-3.801085847	-4.870087686	-3.631146206	-6.903522466	-3.322276515	-5.184536826	-5.189431082	-4.765789612	-4.432473371	-4.186447388	-5.876826661	-2.295690619	-5.445965327	-2.799865152	-2.835611139	1.321508192	-5.245850118	-1.74717786	-1.447800507		c	c	d		d				d							c		d
307	-5.035863407	-4.160283317	-6.131202622	-5.35506317	-5.582777609	-5.08715949	-4.431714064	-5.151816248	-3.969841089	na	-3.684970299	na	-6.982371541	-4.524094715	na	-6.139792601	-7.028461586	-11.71746095	-5.185694082	-3.763383009	-5.214979026	1.168820743	-6.124768866	-1.114075124	-1.224855345		c	c	d		d				d							c		d
308	-5.532311515	-3.858743005	-5.70993349	-4.585444605	-4.509948836	-4.089335404	-3.914270778	-5.132576692	-3.91068542	-5.218790813	-3.478929747	-4.759902375	-4.937139955	-5.160976904	-7.243458336	-5.861037945	-6.308890355	-9.468973079	-6.242954226	-3.898166121	-5.144311927	1.50832889	-7.320493319	-2.326516076	-1.749531032		a	c	d		d				d							c		d
309	-5.417784872	-4.356416598	-5.924857272	-6.659213421	-5.142681411	-4.370695762	-4.126486266	-5.785938225	-3.112230386	-5.16545115	-7.149781353	-5.164234419	-5.02917688	-6.779597561	-4.299464308	-5.994328259	-7.13916446	-9.440689772	-6.330781605	-3.426146863	-5.238066639	1.401924801	-7.853601542	-2.50055184	-1.7220487		c	c	d		d				d							c		d
312	-5.493553857	-4.361198643	-5.324961114	-4.179301826	-4.879106398	-4.961763499	-3.963830481	-5.284873517	-4.417105894	-6.848760043	-2.564343182	-5.782906635	-4.725721397	-3.388693329	-5.830098119	-5.395556021	-5.574560774	-8.910985148	-5.766103352	-3.887366507	-5.097369398	1.906554796	-6.680002551	-1.634959418	-0.625277661		c	c	b		b				b							c		b
315	-5.138736376	-4.114368908	-4.911036237	-5.721705895	-4.576559907	-4.308610146	-3.721338533	-5.803849561	-3.872654283	-5.143182443	-3.237444698	-4.287174391	-3.656330946	-6.092170706	-3.399919436	-5.499392914	-7.259908514	-11.23367409	-6.288868845	-2.923149289	-4.574221041	1.365128162	-4.856291832	-2.294907313	-1.764823693		c	c	b		b				b							c		-
316	-5.978959786	-4.009987684	-6.100201	-5.529055408	-5.026586563	-4.947493851	-3.40627251	-5.271590595	-4.709130973	-4.83984566	-3.311202551	-5.680126982	-4.226100694	-6.078405017	-4.095154181	-5.725314037	-6.918147198	-9.311890853	-6.374008158	-3.748364154	-3.739014445	1.148966105	-8.82833821	-2.558396591	-1.868721779		c	c	d		d				d							a		d
317	-5.45738448	-4.127322037	-5.717731009	-5.06067318	-4.270486288	-5.361690577	-3.361900002	-5.072137938	-3.841809316	-4.697024255	-3.400184434	-5.179556967	-4.678696541	-7.054775588	-4.154523469	-7.90509766	-6.226843438	-8.938302547	-7.598036075	-3.674883629	-4.480048361	1.156924904	-9.380886077	-1.839470493	-1.391837948		a	a	d		d				d							a		d
318	-5.160480025	-3.735762478	-7.591747873	-4.456642108	-4.678985052	-4.301544647	-3.57626633	-5.604075015	-3.89645576	-5.15783227	-2.99980218	-5.388598143	-4.812906901	-6.362472709	-4.800233677	-4.650754945	-6.364369436	-11.85176361	-6.208023068	-2.978979571	-3.982966675	1.79982866	-10.01786104	-1.996583786	-1.428916092		a	c	d		d				d							c		d
319	-5.287870638	-4.279273402	-5.9614635	-5.037484433	-4.553337549	-5.114172793	-3.613863704	-4.945075378	-4.416855716	-4.542667453	-2.326137081	-6.131804606	-4.933009297	-4.665845749	-3.961372521	-5.929495941	-6.133733823	-10.01251498	-6.443828196	-3.489905178	-5.562283603	2.819891668	-5.478332028	-1.874057891	-1.157008427		c	c	d		d				d							c		d
320	-5.331630992	-3.43709272	-5.872082456	-5.472607072	-3.90381412	-4.3144569	-3.224757689	-5.288559576	-3.16324427	-4.416526391	-2.801087939	-5.255457586	-4.116341593	-5.729544762	-3.533143869	-4.371838549	-6.244100948	-14.95374099	-5.712812646	-3.000182545	-3.772795161	1.469353928	-13.29902146	-1.532585233	-1.146204234		c	c	d		d				b							c		b
321	-5.850872089	-4.195192391	-7.56432961	-5.173319605	-4.684209108	-4.909939009	-4.206180059	-5.543095517	-4.360902927	-5.703063341	-3.125871463	-5.997950167	-5.068654326	-5.48800918	-4.315507487	-7.607769047	-6.359308206	-9.898410206	-5.974673754	-3.740962282	-5.509979175	1.380991077	-6.556630702	-1.814054968	-1.546187951		c	c	b		b				b							c		b
322	-5.285196495	-4.03918473	-5.279144339	-5.945187329	-4.589418741	-5.043808531	-3.459370181	-5.976981338	-6.72371843	-5.089286128	-3.23739758	-5.946829794	-6.210911093	-6.377963566	-4.60698065	-5.748978887	-6.616933614	-10.4173418	-6.153230665	-3.368126869	-4.649732348	1.548075426	-10.62115721	-1.973277653	-1.525626659		c	c	d		d				d							c		d
323	-5.213093683	-3.732377818	-5.447429875	-5.380647817	-4.538760263	-4.340869469	-3.738236217	-5.497397119	-5.298253735	-5.767108796	-3.329925827	-5.750548766	-6.227554734	-6.279109731	-5.664037443	-7.516755044	-6.786703056	-8.29343738	-6.463283856	-3.818906655	-3.915985913	1.223263348	-10.54536941	-2.24783044	-1.871935279		c	c	d		b				b							c		b
324	-5.763188262	-4.39006431	-6.00621661	-5.014838102	-4.922804153	-4.119747282	-3.445891984	-5.230079606	-3.770316345	-5.236967957	-5.097375238	-5.149171037	-4.017171155	-6.473867323	-3.164394114	-6.34865068	-6.501005122	-8.760003	-6.221024806	-3.449623852	-4.337438031	1.652449982	-7.715667853	-1.95362556	-1.799843166		c	-	d		d				d							c		d
325	-5.299215723	-4.32327474	-5.900739095	-3.967511871	-3.97018204	-4.264365442	-2.754338908	-4.626980813	-3.815557318	-4.41148133	-2.574004161	-5.488476863	-4.749844701	-7.428488038	-4.60690709	-4.800339955	-6.952312035	-12.34802467	-5.708982565	-2.373519476	-4.313205103	1.835813681	-9.835221362	-1.454080191	-1.305022899		a	a	d		d				d							a		d
327	-6.019532987	-4.090706932	-4.972579312	-2.380419956	-6.965261305	-6.939636246	-4.342974562	-5.689700123	-6.690770275	-5.489275319	-3.502987459	-5.406953838	-8.224139168	-5.132672282	-5.137758615	-6.009688386	-5.90549604	-3.253483616	-6.851954391	-3.724342365	-6.337141776	1.268162856	-5.551290579	-0.217727335	-0.34632126		c	c	b		b				b							c		d
329	-5.078827293	-3.643717016	-4.900566586	-6.459243886	-5.579511199	-4.593630752	-3.211794521	-5.25053494	-3.871140402	-6.026739217	-3.376472198	-5.850189857	-5.465728208	-7.480930345	-4.440983426	-4.370339716	-7.452441088	-14.95374099	-7.622404085	-4.212305204	-3.867657367	1.180124245	-13.29902146	-2.571598068	-2.258289361		c	c	d		d				d							c		b
335	-5.692257222	-4.378710971	-5.67113233	-4.570420627	-4.817627392	-4.914533123	-3.378526645	-5.469849022	-3.440868032	-4.288601084	-2.53933646	-5.218946246	-4.790416435	-6.237298025	-4.630840635	-5.492815828	-5.912021036	-9.722753141	-6.353008805	-3.618442491	-4.519471549	1.378387877	-7.113610201	-1.582938879	-1.588361917		c	c	d		d				d							c		d
336	-5.796887468	-4.960954627	-5.920272868	-3.358224108	-4.824807998	-5.866576132	-4.03670677	-5.636279561	-5.146974146	-5.381483539	-3.672786236	-5.586016464	-4.939158593	-4.818290018	-5.10299254	-5.309367541	-5.600280091	-8.368189778	-6.591976707	-2.485504248	-5.479016975	1.729179332	-6.072880272	-1.082129604	-1.040913414		c	c	d		d				d							c		d
338	-5.610295635	-4.204375721	-5.920456969	-5.521468155	-4.55303546	-4.240628096	-3.487734552	-5.100698781	-3.988955242	-5.397633663	-2.672600258	-5.40952982	-4.481538707	-5.715366418	-3.804266112	-6.074065857	-6.677437714	-9.817257698	-6.983073243	-3.477235025	-3.621776159	0.870192015	-8.277695185	-1.682348005	-1.596290579		c	c	b		b				b							c		b
341	-4.840395003	-4.321633516	-5.542945319	-3.04512493	-5.659546934	-4.535650243	-3.970420261	-5.04519053	-4.953001898	-7.00891221	-3.141535298	-6.289359441	-6.836421195	-9.102897402	-6.060289376	-8.291251241	-6.160931984	-14.95374099	-6.568979814	-3.802255449	-4.781871067	0.931172121	-5.157880823	-2.066121788	-1.753292636		a	a	d		d				d							a		d
342	-4.471615135	-3.693637473	-6.885114339	-4.180141026	-4.486863325	-3.893106679	-3.720442663	-5.095460064	-3.830029593	-5.177923624	-2.688927262	-4.932191341	-6.460585537	-6.319819541	-4.688553349	-5.17938803	-6.191632897	-11.58969041	-6.967361795	-3.048154458	-3.975876942	1.361790289	-10.4089801	-1.521236849	-1.161016981		c	c	b		b				b							c		d
344	-5.247407316	-4.443047301	-5.4511627	-5.70377225	-4.175596781	-4.707559754	-3.352847241	-5.136262932	-4.993963261	-6.405648152	-2.570512836	-4.79482995	-5.062576489	-4.764645871	-4.603601697	-5.158851828	-5.610338394	-7.139576791	-7.025452291	-1.715923881	-4.219727335	1.491106922	-5.665465486	-1.168737581	-1.123092426		c	c	d		d				d							a		d
345	-5.579462782	-3.737952021	-4.974085772	-5.318496182	-4.649780634	-5.060877035	-3.650764842	-5.618096087	-5.267267578	-6.992170774	-2.982588678	-5.61095626	-5.2672257	-5.006672728	-5.965700771	-4.452986972	-6.693733976	-12.24685434	-6.832777652	-2.373878	-4.442862358	1.665465441	-6.093652322	-2.016311971	-1.41974776		c	c	d		d				d							a		d
348	-5.060136248	-4.33157411	-5.556402373	-5.436776746	-5.273949938	-4.585634425	-4.401819797	-6.348996249	-4.837070951	-6.78371836	-3.494818927	-5.412599957	-4.683662375	-6.384879763	-4.025258485	-6.708558448	-6.338608317	-7.350151615	-6.6829207	-3.474515446	-4.256370785	0.99299854	-6.787104441	-1.605937596	-1.247508821		c	c	d		d				d							c		d
349	-4.963500327	-4.502401258	-7.843531419	-6.578912325	-4.686058863	-4.105605592	-3.904770498	-5.236103084	-4.447434108	-7.313606597	-3.253012813	-5.61556899	-4.721350937	-5.970786762	-4.100226896	-7.693625941	-7.891924971	-10.26385065	-5.875162838	-3.72789993	-5.970573316	1.379520134	-5.966516229	-2.308179484	-1.910793908		a	a	d		d				d							a		d
351	-6.414182018	-4.039544196	-10.08425257	-5.074089087	-5.462032303	-4.473932861	-3.556261818	-5.071315574	-3.758421823	-4.815991614	-2.42513716	-5.182409348	-4.417804373	-6.951364767	-4.864855097	-5.759373224	-6.661539879	-9.845427319	-9.213269469	-3.252083628	-3.141817292	1.364337733	-9.775317573	-2.656520723	-2.134746917		a	a	d		d				d							a		d
352	NA	NA	NA	NA	NA	NA	NA	NA	NA	NA	NA	NA	NA	NA	NA	NA	NA	NA	NA	NA	NA	NA	NA	NA	NA		c	c	d		d				d							c		d
353	-4.622077524	-4.100161583	-4.719818482	-5.439899987	-4.487312602	-4.799797749	-3.736935365	-5.608310844	-3.517178809	-4.875051073	-3.136421061	-4.956194285	-4.724945834	-4.842260321	-4.62334285	-6.839674456	-5.617540618	-8.187973911	-5.414724136	-3.078653863	-5.520844979	1.479362974	-9.209751058	-1.584509776	-0.910655592		-	a	d		d				d							c		d
355	-9.969927116	-4.109691612	-5.373596314	-6.562483681	-4.866324151	-4.267922727	-3.936097138	-5.404188904	-2.708709438	-5.372749615	-3.153522509	-5.255167362	-4.908218283	-5.363102556	-4.698851611	-5.567427574	-6.429120844	-9.162666286	-7.129046729	-3.28247189	-5.4562423	1.837280134	-6.277034579	-1.655349856	-0.930806299		c	c	d		d				d							c		d
359	-6.051122067	-4.865404699	-5.513051706	-3.853247565	-4.57410792	-5.067583684	-3.155807426	-5.192802305	-2.627969648	-4.589576797	-2.515905148	-4.806698483	-4.575935468	-5.008114992	-5.550191724	-5.562570602	-6.220291793	-11.22476771	-6.353057542	-2.332495467	-5.542694981	1.998428999	-9.186688227	-1.512385758	-0.874722183		c	c	d		d				d							a		d
360	-5.525912764	-4.559915745	-6.57305484	-3.952734152	-4.705829513	-4.273715025	-3.572107783	-5.569700619	na	na	-2.502787745	na	na	-5.516025225	na	-6.830482333	-6.506649706	-5.120041016	-6.732103981	-2.746541949	-5.293574219	1.964593085	-2.293232092	-1.810202245	-1.260926029		c	c	b		b				b							c		b
361	-5.484004217	-3.74470584	-5.805599163	-5.077859537	-4.46190298	-4.624419655	-3.624569617	-5.740929369	-3.81682677	-4.3414055	-3.148678094	-4.98121138	-3.810764433	-4.901467928	-4.540763631	-5.93481155	-5.943193625	-7.765559972	-7.396658985	-2.772685587	-3.49659941	1.789463458	-8.862868358	-1.736681743	-1.314815145		c	c	d		d				d							c		d
362	-5.274800358	-4.455388816	-6.336388441	-6.953188458	-4.733955827	-4.706382791	-3.817542146	-5.656182152	-3.676860962	-5.209189304	-2.570326763	-5.126882241	-5.295893963	-5.564145663	-3.566784292	-5.895568233	-6.005414995	-8.735462562	-7.610986111	-3.336557587	-4.831191189	1.780774461	-5.411768252	-1.762154043	-1.332415788		c	c	d		d				d							c		d
363	-6.838227399	-3.557368524	-5.645778168	-4.596686882	-4.117987596	-4.506007701	-3.139765869	-5.431906285	-4.177256196	-4.083806941	-3.8999427	-5.188798987	-3.394543583	-5.339337749	-4.163005864	-3.298678933	-5.36748818	-2.800070066	-6.967472715	-3.812109353	-2.444314945	1.83621241	-5.37132084	-2.110014685	-0.940057554		a	a	-		d				d							a		d
364	-5.45249172	-4.463276318	-5.553099418	-4.616175667	-4.054874135	-4.410087378	-3.23613591	-5.016766138	-4.128075402	-4.847022074	-2.827501923	-4.968059374	-4.586270009	-6.560298404	-4.599613335	-6.803039712	-8.166163084	-10.50512673	-6.160286682	-3.399171944	-5.545526316	1.682515906	-10.50845298	-2.958551402	-2.507812133		c	c	d		d				d							a		d
365	NA	NA	NA	NA	NA	NA	NA	NA	NA	NA	NA	NA	NA	NA	NA	NA	NA	NA	NA	NA	NA	NA	NA	NA	NA		c	c	d		d				b							c		b
366	-5.300028368	-3.637291047	-5.480572391	-5.163180055	-4.661051313	-3.759403004	-3.315915438	-5.499807415	-2.85588031	-5.241779628	-2.743923875	-4.805425339	-6.533727942	-5.087608083	-5.398945197	-5.979448877	-6.393318568	-10.08966813	-6.446354874	-3.283326188	-5.785722011	1.66275602	-13.11866129	-1.764382764	-1.560737229		a	a	d		d				d							c		d
367	-5.409829675	-4.396061183	-5.630203047	-3.336838499	-4.222251563	-4.671437926	-3.482537834	-4.94462886	-4.44652168	-4.581106328	-2.501712953	-5.021456621	-4.81855233	-3.872134676	-4.458569943	-5.278618741	-6.924663134	-7.584086791	-6.36457693	-3.498737075	-4.899764652	1.73062574	-6.811810203	-1.555191033	-1.349358018		c	c	d		d				d							c		d
368	-4.981511314	-4.156947312	-5.545955407	-4.378056602	-4.60424734	-4.750933233	-4.077790734	-5.781960207	-7.281337828	-5.76709382	-2.958891789	-6.687533374	-5.491093923	-5.197571958	-5.318185223	-8.988053501	-6.560995143	-7.73961646	-5.708100468	-3.599378632	-4.92413416	0.998312288	-6.991123022	-1.936159144	-1.36372956		a	a	d		d				d							a		d
369	-4.827235505	-3.658808053	-5.012636082	-5.705518299	-4.452475531	-4.052815507	-2.990465809	-4.887754952	-3.16783427	-4.022039889	-1.84710723	-4.803531308	-4.388131683	-6.721058637	-4.258032942	-5.767203919	-6.152415388	-9.009042694	-9.016761108	-3.044617283	-5.282243954	1.60208794	-8.868523786	-1.637873553	-0.671695258		c	c	d		d				d							c		d
371	-4.947729252	-4.292872677	-5.24000886	-5.11581975	-4.663980315	-4.222745569	-3.799893173	-5.489819195	-3.773232702	-5.691458343	-2.786479516	-5.319458952	-5.726165526	-5.84966347	-5.166878695	-6.938362981	-6.57620199	-8.992442209	-7.312919631	-3.517943546	-6.441174511	1.73416067	-12.14022	-2.295024722	-1.665769627		c	c	d		d				d							c		d
376	-5.208715806	-4.341701608	-6.463015846	-5.717431842	-4.996074547	-4.670172241	-3.834392612	-5.637558057	-4.294673545	-4.820308785	-3.334919978	-5.552411902	-5.432884026	-6.433715283	-4.139670727	-5.54810187	-7.257889943	-11.58529631	-7.054500106	-3.926964091	-4.736837551	1.626462623	-8.464638072	-2.339570762	-2.188481379		c	c	d		d				d							c		d
377	-4.742941277	-4.291532034	-5.50131457	-4.453243573	-4.230057803	-4.906783191	-3.564241782	-4.933031172	-3.721472517	-4.998347256	-2.773820221	-5.41057864	-4.718680976	-6.69151049	-4.320585021	-5.03621469	-6.415046493	-8.449460518	-6.495742507	-3.466384712	-5.196710293	1.352415374	-12.23574378	-1.336856408	-1.357269078		c	c	d		d				d							a		d
378	-5.735180988	-4.383410964	-6.489774221	-5.364842039	-5.39728376	-4.614128053	-3.98306888	-5.945479728	na	na	-3.209989529	-5.138485078	na	-7.224126554	na	-8.433641119	-7.649077115	-11.27262237	-6.820469209	-3.958151928	-5.626151791	1.389488352	-11.32124657	-2.721456703	-2.383211982		a	a	d		d				d							c		d
414	-4.529902546	-4.051370708	-5.177366082	-5.077583668	-4.604697426	-5.318738202	-3.120198401	-5.147931537	-4.353676129	-5.990080436	-2.780520193	-5.33514955	-4.762928699	-5.452702765	-4.042473339	-6.890644568	-6.582364798	-6.899053546	-6.030854182	-3.622281635	-4.217846966	1.140398322	-8.561242301	-2.346526042	-1.950875107		c	c	b		b				b							c		b
[truncated: 1,513 more columns]
